# Supplementary material for: A stable phylogenomic classification of Travunioidea (Arachnida, Opiliones, Laniatores) based on sequence capture of ultraconserved elements
Source: Zookeys. 2018 May 28;(760):1–36. doi: 10.3897/zookeys.760.24937 (PMC5986891; doi:10.3897/zookeys.760.24937)
Supplement: XML Treatment for CRYPTOMASTRIDAE [file zookeys.760.24937-treatment1.xml]

<!DOCTYPE tp:taxon-treatment
  PUBLIC "-//TaxonX//DTD Taxonomic Treatment Publishing DTD v0 20100105//EN" "tax-treatment-NSO.dtd">
<tp:taxon-treatment xmlns:tp="http://www.plazi.org/taxpub"><tp:treatment-meta><kwd-group><label>Taxon classification</label><kwd><named-content xmlns:xlink="http://www.w3.org/1999/xlink" content-type="kingdom">Animalia</named-content></kwd><kwd><named-content xmlns:xlink="http://www.w3.org/1999/xlink" content-type="order">Opiliones</named-content></kwd><kwd><named-content xmlns:xlink="http://www.w3.org/1999/xlink" content-type="family">Cryptomastridae</named-content></kwd></kwd-group><mixed-citation publication-type="journal"><person-group><name><surname>Derkarabetian</surname><given-names>Shahan</given-names></name><name><surname>Starrett</surname><given-names>James</given-names></name><name><surname>Tsurusaki</surname><given-names>Nobuo</given-names></name><name><surname>Ubick</surname><given-names>Darrell</given-names></name><name><surname>Castillo</surname><given-names>Stephanie</given-names></name><name><surname>Hedin</surname><given-names>Marshal</given-names></name></person-group><article-title>A stable phylogenomic classification of <tp:taxon-name><tp:taxon-name-part taxon-name-part-type="superfamily">Travunioidea</tp:taxon-name-part></tp:taxon-name> (<tp:taxon-name><tp:taxon-name-part taxon-name-part-type="class">Arachnida</tp:taxon-name-part></tp:taxon-name>, <tp:taxon-name><tp:taxon-name-part taxon-name-part-type="order">Opiliones</tp:taxon-name-part></tp:taxon-name>, <tp:taxon-name><tp:taxon-name-part taxon-name-part-type="suborder">Laniatores</tp:taxon-name-part></tp:taxon-name>) based on sequence capture of ultraconserved elements</article-title><source>Zookeys</source><day>28</day><month>5</month><year>2018</year><volume>2018</volume><issue>760</issue><fpage>1</fpage><lpage>36</lpage><pub-id pub-id-type="doi">10.3897/zookeys.760.24937</pub-id></mixed-citation></tp:treatment-meta><tp:nomenclature><label>Family </label><tp:taxon-name>
            	<tp:taxon-name-part taxon-name-part-type="family">CRYPTOMASTRIDAE</tp:taxon-name-part>
            	<object-id xmlns:xlink="http://www.w3.org/1999/xlink" content-type="zoobank" xlink:type="simple">http://zoobank.org/A32A845F-36A7-426B-B3C1-F4E65085F356</object-id>
            </tp:taxon-name><tp:taxon-authority>Derkarabetian &amp; Hedin</tp:taxon-authority><tp:taxon-status xmlns:xlink="http://www.w3.org/1999/xlink" xlink:type="simple">fam. n.</tp:taxon-status></tp:nomenclature><tp:treatment-sec sec-type="type genus" id="SECID0EKMBG"><title>Type genus.</title><p>
              <italic><tp:taxon-name><tp:taxon-name-part taxon-name-part-type="genus" reg="Cryptomaster">Cryptomaster</tp:taxon-name-part></tp:taxon-name></italic> Briggs, 1969</p></tp:treatment-sec><tp:treatment-sec sec-type="type species" id="SECID0EXMBG"><title>Type species.</title><p>
              <italic><tp:taxon-name><tp:taxon-name-part taxon-name-part-type="genus" reg="Cryptomaster">Cryptomaster</tp:taxon-name-part> <tp:taxon-name-part taxon-name-part-type="species" reg="leviathan">leviathan</tp:taxon-name-part></tp:taxon-name></italic> Briggs, 1969</p></tp:treatment-sec><tp:treatment-sec sec-type="diagnosis" id="SECID0EINBG"><title>Diagnosis.</title><p>The <tp:taxon-name><tp:taxon-name-part taxon-name-part-type="family">Cryptomastridae</tp:taxon-name-part></tp:taxon-name> can be diagnosed from all other travunioids by the presence of a distal swelling on tibia II that bears enlarged setae (Figure <xref ref-type="fig" rid="F6">6A, C</xref>), a sexually dimorphic structure found only in males. Both genera are fairly distinctive. <italic><tp:taxon-name><tp:taxon-name-part taxon-name-part-type="genus" reg="Cryptomaster">Cryptomaster</tp:taxon-name-part></tp:taxon-name></italic> is easily identified as the largest (&gt;2.5 mm body length) laniatorean in the Pacific Northwest of North America (Figure <xref ref-type="fig" rid="F6">6D</xref>) and largest member of <tp:taxon-name><tp:taxon-name-part taxon-name-part-type="superfamily">Travunioidea</tp:taxon-name-part></tp:taxon-name>, although two size forms exist (<xref ref-type="bibr" rid="B96">Starrett et al. 2016</xref>). <italic><tp:taxon-name><tp:taxon-name-part taxon-name-part-type="genus" reg="Speleomaster">Speleomaster</tp:taxon-name-part></tp:taxon-name></italic> species are restricted to lava tubes showing extreme levels of troglomorphy with complete absence of eyes, extremely reduced pigmentation, and leg elongation (Figure <xref ref-type="fig" rid="F6">6B</xref>). Although unrelated, <italic><tp:taxon-name><tp:taxon-name-part taxon-name-part-type="genus" reg="Speleomaster">Speleomaster</tp:taxon-name-part></tp:taxon-name></italic> and <italic><tp:taxon-name><tp:taxon-name-part taxon-name-part-type="genus" reg="Speleonychia">Speleonychia</tp:taxon-name-part></tp:taxon-name></italic> are both highly troglomorphic lava tube dwellers in the Pacific Northwest, found in Idaho and Washington, respectively. Aside from their disjunct geographic distribution, <italic><tp:taxon-name><tp:taxon-name-part taxon-name-part-type="genus" reg="Speleomaster">Speleomaster</tp:taxon-name-part></tp:taxon-name></italic> can be differentiated from <italic><tp:taxon-name><tp:taxon-name-part taxon-name-part-type="genus" reg="Speleonychia">Speleonychia</tp:taxon-name-part></tp:taxon-name></italic> by the absence of a free ninth tergite and lateral sclerites, and by the presence of bifurcating tarsal claws of the hind legs (<italic><tp:taxon-name><tp:taxon-name-part taxon-name-part-type="genus" reg="Speleonychia">Speleonychia</tp:taxon-name-part></tp:taxon-name></italic> with a peltonychium). The cryptomastrid genera can be distinguished from the eastern North American <tp:taxon-name><tp:taxon-name-part taxon-name-part-type="family">Cladonychiidae</tp:taxon-name-part></tp:taxon-name> (<italic><tp:taxon-name><tp:taxon-name-part taxon-name-part-type="genus" reg="Erebomaster">Erebomaster</tp:taxon-name-part></tp:taxon-name></italic> + <italic><tp:taxon-name><tp:taxon-name-part taxon-name-part-type="genus" reg="Theromaster">Theromaster</tp:taxon-name-part></tp:taxon-name></italic>) by the spination of the pedipalpal tarsus, previously noted by <xref ref-type="bibr" rid="B9">Briggs (1969</xref>, <xref ref-type="bibr" rid="B12">1974</xref>). Cryptomastrids possess five prominent spines on the lateral margins of the pedipalpal tarsus, three on the prolateral margin and two on the retrolateral margin. <italic><tp:taxon-name><tp:taxon-name-part taxon-name-part-type="genus" reg="Erebomaster">Erebomaster</tp:taxon-name-part></tp:taxon-name></italic> and <italic><tp:taxon-name><tp:taxon-name-part taxon-name-part-type="genus" reg="Theromaster">Theromaster</tp:taxon-name-part></tp:taxon-name></italic> possess three pairs of prominent lateral spines (in some <italic><tp:taxon-name><tp:taxon-name-part taxon-name-part-type="genus" reg="Theromaster">Theromaster</tp:taxon-name-part></tp:taxon-name></italic>, the two apical retrolateral spines are fused at the base). The <tp:taxon-name><tp:taxon-name-part taxon-name-part-type="family">Cryptomastridae</tp:taxon-name-part></tp:taxon-name> are unique in intestinal morphology, possessing a combination of an elongate and triangular DI (similar to <italic><tp:taxon-name><tp:taxon-name-part taxon-name-part-type="genus" reg="Briggsus">Briggsus</tp:taxon-name-part></tp:taxon-name></italic> and <italic><tp:taxon-name><tp:taxon-name-part taxon-name-part-type="genus" reg="Isolachus">Isolachus</tp:taxon-name-part></tp:taxon-name></italic>), and shorter <abbrev xmlns:xlink="http://www.w3.org/1999/xlink" xlink:title="opisthosomal diverticula 2" xlink:type="simple">OD2</abbrev> and <abbrev xmlns:xlink="http://www.w3.org/1999/xlink" xlink:title="opisthosomal diverticula 3" xlink:type="simple">OD3</abbrev> (similar to the <tp:taxon-name><tp:taxon-name-part taxon-name-part-type="family">Paranonychidae</tp:taxon-name-part></tp:taxon-name>) (Suppl. material <xref ref-type="supplementary-material" rid="S2">2</xref>: Figure <xref ref-type="fig" rid="F2">2</xref>).</p></tp:treatment-sec><tp:treatment-sec sec-type="Included genera and species" id="SECID0EFSBG"><title>Included genera and species.</title><p>
              <bold><italic><tp:taxon-name><tp:taxon-name-part taxon-name-part-type="genus" reg="Cryptomaster">Cryptomaster</tp:taxon-name-part></tp:taxon-name></italic>.</bold> Described by <xref ref-type="bibr" rid="B9">Briggs (1969)</xref> and originally included only <italic><tp:taxon-name><tp:taxon-name-part taxon-name-part-type="genus" reg="Cryptomaster">Cryptomaster</tp:taxon-name-part> <tp:taxon-name-part taxon-name-part-type="species" reg="leviathan">leviathan</tp:taxon-name-part></tp:taxon-name></italic> Briggs, 1969 from the Coastal Range of southwestern Oregon. A second species, <italic><tp:taxon-name><tp:taxon-name-part taxon-name-part-type="genus" reg="Cryptomaster">Cryptomaster</tp:taxon-name-part> <tp:taxon-name-part taxon-name-part-type="species" reg="behemoth">behemoth</tp:taxon-name-part></tp:taxon-name></italic> Starrett &amp; Derkarabetian, 2016, was described from the west-central Cascade Range of Oregon (<xref ref-type="bibr" rid="B96">Starrett et al. 2016</xref>).</p><p>
              <bold><italic><tp:taxon-name><tp:taxon-name-part taxon-name-part-type="genus" reg="Speleomaster">Speleomaster</tp:taxon-name-part></tp:taxon-name></italic>.</bold> <xref ref-type="bibr" rid="B12">Briggs (1974)</xref> described the genus and both known species, <italic><tp:taxon-name><tp:taxon-name-part taxon-name-part-type="genus" reg="Speleomaster">Speleomaster</tp:taxon-name-part> <tp:taxon-name-part taxon-name-part-type="species" reg="lexi">lexi</tp:taxon-name-part></tp:taxon-name></italic> Briggs, 1974 and <italic><tp:taxon-name><tp:taxon-name-part taxon-name-part-type="genus" reg="Speleomaster">Speleomaster</tp:taxon-name-part> <tp:taxon-name-part taxon-name-part-type="species" reg="pecki">pecki</tp:taxon-name-part></tp:taxon-name></italic> Briggs, 1974, from lava tubes of the Snake River Plain in southern Idaho.</p></tp:treatment-sec><tp:treatment-sec><!--Section generated to contain objects referenced in tp:taxon-treatment.--><fig id="F6" position="float" orientation="portrait"><label>Figure 6.</label><caption><p>Morphology of <tp:taxon-name><tp:taxon-name-part taxon-name-part-type="family">Cryptomastridae</tp:taxon-name-part></tp:taxon-name>. A) male <italic><tp:taxon-name><tp:taxon-name-part taxon-name-part-type="genus" reg="Cryptomaster">Cryptomaster</tp:taxon-name-part></tp:taxon-name></italic>, arrow denotes sexually dimorphic swelling diagnostic of <tp:taxon-name><tp:taxon-name-part taxon-name-part-type="family">Cryptomastridae</tp:taxon-name-part></tp:taxon-name>; B) <italic><tp:taxon-name><tp:taxon-name-part taxon-name-part-type="genus" reg="Speleomaster">Speleomaster</tp:taxon-name-part></tp:taxon-name></italic>, habitus; C) Scanning electron micrograph of tibial swelling, from <xref ref-type="bibr" rid="B96">Starrett et al. (2016)</xref>; D) Cryptomastrid distribution.</p></caption><graphic xmlns:xlink="http://www.w3.org/1999/xlink" xlink:href="zookeys-760-001-g006.jpg" position="float" orientation="portrait" xlink:type="simple" id="oo_205612.jpg"/></fig><supplementary-material xmlns:xlink="http://www.w3.org/1999/xlink" id="S2" position="float" orientation="portrait" xlink:type="simple"><label>Supplementary material 2</label><caption><p>Figures</p></caption><p>Data type: molecular data</p><p>Explanation note:</p><p>
        <bold>Figure 1.</bold> Outgroup relationships for the 70% dataset. Nodes are fully supported (e.g., 100 bootstrap, 1.0 posterior probability, etc.) unless otherwise indicated. RAxML tree manually rooted according to BEAST topology. Asterisk in ASTRAL tree indicates node not given support values by default.</p><p>
        <bold>Figure 2.</bold> Representative midgut morphology. Only the right half of the midgut is illustrated. Drawings for <tp:taxon-name><tp:taxon-name-part taxon-name-part-type="superfamily">Triaenonychoidea</tp:taxon-name-part></tp:taxon-name> (<italic><tp:taxon-name><tp:taxon-name-part taxon-name-part-type="genus" reg="Synthetonychia">Synthetonychia</tp:taxon-name-part></tp:taxon-name></italic>), <tp:taxon-name><tp:taxon-name-part taxon-name-part-type="infraorder">Grassatores</tp:taxon-name-part></tp:taxon-name> (<italic><tp:taxon-name><tp:taxon-name-part taxon-name-part-type="genus" reg="Discocyrtus">Discocyrtus</tp:taxon-name-part></tp:taxon-name></italic>), <tp:taxon-name><tp:taxon-name-part taxon-name-part-type="family">Cladonychiidae</tp:taxon-name-part></tp:taxon-name>, and <tp:taxon-name><tp:taxon-name-part taxon-name-part-type="family">Paranonychidae</tp:taxon-name-part></tp:taxon-name> redrawn from <xref ref-type="bibr" rid="B21">Dumitrescu (1975</xref>, <xref ref-type="bibr" rid="B22">1976</xref>). Abbreviations: <abbrev xlink:title="diverticulum 1" xlink:type="simple">D1</abbrev> = diverticulum 1; <abbrev xlink:title="opisthosomal diverticula 2" xlink:type="simple">OD2</abbrev> = opisthosomal diverticula 2; <abbrev xlink:title="opisthosomal diverticula 3" xlink:type="simple">OD3</abbrev> = opisthosomal diverticula 3.</p><p>
        <bold>Figure 3.</bold> Representative genital morphology and distribution of <italic><tp:taxon-name><tp:taxon-name-part taxon-name-part-type="genus" reg="Peltonychia">Peltonychia</tp:taxon-name-part></tp:taxon-name></italic> in Europe. Records from Slovenia and Trieste, Italy (red) are in error. Genitalia from left to right: <italic><tp:taxon-name><tp:taxon-name-part taxon-name-part-type="genus" reg="Peltonychia">P.</tp:taxon-name-part> <tp:taxon-name-part taxon-name-part-type="species" reg="clavigera">clavigera</tp:taxon-name-part></tp:taxon-name></italic>, redrawn from <xref ref-type="bibr" rid="B108">Thaler (1996)</xref>; <italic><tp:taxon-name><tp:taxon-name-part taxon-name-part-type="genus" reg="Peltonychia">P.</tp:taxon-name-part> <tp:taxon-name-part taxon-name-part-type="species" reg="leprieurii">leprieurii</tp:taxon-name-part></tp:taxon-name></italic>, redrawn from <xref ref-type="bibr" rid="B14">Chemini (1985)</xref>; <italic><tp:taxon-name><tp:taxon-name-part taxon-name-part-type="genus" reg="Peltonychia">P.</tp:taxon-name-part> <tp:taxon-name-part taxon-name-part-type="species" reg="gabria">gabria</tp:taxon-name-part></tp:taxon-name></italic>, redrawn from <xref ref-type="bibr" rid="B61">Martens (1978)</xref>.</p><p>
        <bold>Figure 4.</bold> SEM penis morphology of <italic><tp:taxon-name><tp:taxon-name-part taxon-name-part-type="genus" reg="Yuria">Yuria</tp:taxon-name-part></tp:taxon-name></italic> and <tp:taxon-name><tp:taxon-name-part taxon-name-part-type="family">Paranonychidae</tp:taxon-name-part></tp:taxon-name>. Scale bars 500 mm.</p><media xlink:href="zookeys-760-001-s002.pdf" mimetype="application" mime-subtype="pdf" position="float" orientation="portrait" xlink:type="simple" id="oo_205615.pdf"/><permissions><license license-type="creative-commons-attribution" xlink:href="http://creativecommons.org/licenses/by/4.0/" xlink:type="simple"><license-p>This is an open access article distributed under the terms of the Creative Commons Attribution License (CC BY 4.0), which permits unrestricted use, distribution, and reproduction in any medium, provided the original author and source are credited.</license-p></license></permissions><attrib specific-use="authors">Shahan Derkarabetian, James Starrett, Nobuo Tsurusaki, Darrell Ubick, Stephanie Castillo Marshal Hedin</attrib></supplementary-material><fig id="F2" position="float" orientation="portrait"><label>Figure 2.</label><caption><p>Geographic distribution of travunioid genera. Colors correspond to classification proposed in this study. Abbreviations: wNA = western North America, eNA = eastern North America, EUR = central and southern Europe, JPN/KOR = Japan and South Korea.</p></caption><graphic xmlns:xlink="http://www.w3.org/1999/xlink" xlink:href="zookeys-760-001-g002.jpg" position="float" orientation="portrait" xlink:type="simple" id="oo_205608.jpg"/></fig></tp:treatment-sec><ref-list><ref id="B96"><mixed-citation xmlns:xlink="http://www.w3.org/1999/xlink" xlink:type="simple">
          <person-group><name name-style="western"><surname>Starrett</surname><given-names>J</given-names></name><name name-style="western"><surname>Derkarabetian</surname><given-names>S</given-names></name><name name-style="western"><surname>Richart</surname><given-names>CH</given-names></name><name name-style="western"><surname>Cabrero</surname><given-names>A</given-names></name><name name-style="western"><surname>Hedin</surname><given-names>M</given-names></name></person-group> (<year>2016</year>) <article-title>A new monster from southwest Oregon forests: <italic><tp:taxon-name><tp:taxon-name-part taxon-name-part-type="genus">Cryptomaster</tp:taxon-name-part> <tp:taxon-name-part taxon-name-part-type="species">behemoth</tp:taxon-name-part></tp:taxon-name></italic> sp. n. (<tp:taxon-name><tp:taxon-name-part taxon-name-part-type="order">Opiliones</tp:taxon-name-part></tp:taxon-name>, <tp:taxon-name><tp:taxon-name-part taxon-name-part-type="suborder">Laniatores</tp:taxon-name-part></tp:taxon-name>, <tp:taxon-name><tp:taxon-name-part taxon-name-part-type="superfamily">Travunioidea</tp:taxon-name-part></tp:taxon-name>).</article-title> <source>ZooKeys</source> <volume>555</volume>: <fpage>11</fpage>–<lpage>35</lpage>. <ext-link xlink:type="simple" ext-link-type="doi" xlink:href="10.3897/zookeys.555.6274">https://doi.org/10.3897/zookeys.555.6274</ext-link></mixed-citation></ref><ref id="B9"><mixed-citation xmlns:xlink="http://www.w3.org/1999/xlink" xlink:type="simple">
          <person-group><name name-style="western"><surname>Briggs</surname><given-names>TS</given-names></name></person-group> (<year>1969</year>) A new holarctic family of laniatorid phalangids (<tp:taxon-name><tp:taxon-name-part taxon-name-part-type="order">Opiliones</tp:taxon-name-part></tp:taxon-name>). Pan-Pacific Entomologist 45: 35.</mixed-citation></ref><ref id="B12"><mixed-citation xmlns:xlink="http://www.w3.org/1999/xlink" xlink:type="simple">
          <person-group><name name-style="western"><surname>Briggs</surname><given-names>TS</given-names></name></person-group> (<year>1974</year>) <article-title>Troglobitic harvestmen recently discovered in North American lava tubes (<tp:taxon-name><tp:taxon-name-part taxon-name-part-type="family">Travuniidae</tp:taxon-name-part></tp:taxon-name>, <tp:taxon-name><tp:taxon-name-part taxon-name-part-type="family">Erebomastridae</tp:taxon-name-part></tp:taxon-name>, <tp:taxon-name><tp:taxon-name-part taxon-name-part-type="family">Triaenonychidae</tp:taxon-name-part></tp:taxon-name>: <tp:taxon-name><tp:taxon-name-part taxon-name-part-type="order">Opiliones</tp:taxon-name-part></tp:taxon-name>).</article-title> <source>Journal of Arachnology</source> <volume>1</volume>: <fpage>205</fpage>–<lpage>214</lpage>. <ext-link xlink:type="simple" ext-link-type="uri" xlink:href="http://www.jstor.org/stable/3705196">http://www.jstor.org/stable/3705196</ext-link></mixed-citation></ref><ref id="B21"><mixed-citation xmlns:xlink="http://www.w3.org/1999/xlink" xlink:type="simple">
          <person-group><name name-style="western"><surname>Dumitrescu</surname><given-names>DO</given-names></name></person-group> (<year>1975</year>) Contribution a l’étude morphologique de l’appareil digestif (intestin moyen) des opilions. Proceedings of the 6th International Arachnology Congress, Amsterdam IV, April 1974. Vrije Universiteit at Amsterdam, 150–155.</mixed-citation></ref><ref id="B22"><mixed-citation xmlns:xlink="http://www.w3.org/1999/xlink" xlink:type="simple">
          <person-group><name name-style="western"><surname>Dumitrescu</surname><given-names>DO</given-names></name></person-group> (<year>1976</year>) <article-title>Recherches morphologiques sur l’appareil digestif (intestin moyen) des Gonyleptomorphi (<tp:taxon-name><tp:taxon-name-part taxon-name-part-type="class">Arachnida</tp:taxon-name-part></tp:taxon-name>, Opilionida).</article-title> <source>Travaux du Muséum d’Histoire naturelle (Grigore Antipa)</source> <volume>17</volume>: <fpage>17</fpage>–<lpage>30</lpage>.</mixed-citation></ref><ref id="B108"><mixed-citation xmlns:xlink="http://www.w3.org/1999/xlink" xlink:type="simple">
          <person-group><name name-style="western"><surname>Thaler</surname><given-names>K</given-names></name></person-group> (<year>1996</year>) <article-title>Neue Funde europäischer Krallenweberknechte.</article-title> <source>Berichte des naturwissenschaftlichen-medizinischen Verein Innsbruck</source> <volume>83</volume>: <fpage>135</fpage>–<lpage>148</lpage>.</mixed-citation></ref><ref id="B14"><mixed-citation xmlns:xlink="http://www.w3.org/1999/xlink" xlink:type="simple">
          <person-group><name name-style="western"><surname>Chemini</surname><given-names>C</given-names></name></person-group> (<year>1985</year>) <article-title>Descrizione del maschio di <italic><tp:taxon-name><tp:taxon-name-part taxon-name-part-type="genus">Peltonychia</tp:taxon-name-part> <tp:taxon-name-part taxon-name-part-type="species">leprieuri</tp:taxon-name-part></tp:taxon-name></italic> (Lucas) e ridescrizione di <italic><tp:taxon-name><tp:taxon-name-part taxon-name-part-type="genus">Mitostoma</tp:taxon-name-part> <tp:taxon-name-part taxon-name-part-type="species">orobicum</tp:taxon-name-part></tp:taxon-name></italic> (Caporiacco) (<tp:taxon-name><tp:taxon-name-part taxon-name-part-type="class">Arachnida</tp:taxon-name-part></tp:taxon-name>, <tp:taxon-name><tp:taxon-name-part taxon-name-part-type="order">Opiliones</tp:taxon-name-part></tp:taxon-name>).</article-title> <source>Bollettino della Societá Entomologica Italiana</source> <volume>117</volume>: <fpage>72</fpage>–<lpage>75</lpage>.</mixed-citation></ref><ref id="B61"><mixed-citation xmlns:xlink="http://www.w3.org/1999/xlink" xlink:type="simple">
          <person-group><name name-style="western"><surname>Martens</surname><given-names>J</given-names></name></person-group> (<year>1978</year>) Spinnentiere, <tp:taxon-name><tp:taxon-name-part taxon-name-part-type="class">Arachnida</tp:taxon-name-part></tp:taxon-name>: Weberknechte, <tp:taxon-name><tp:taxon-name-part taxon-name-part-type="order">Opiliones</tp:taxon-name-part></tp:taxon-name>. VEB Gustav Fischer Verlag, 464 pp.</mixed-citation></ref></ref-list></tp:taxon-treatment>
