# Supplementary material for: A stable phylogenomic classification of Travunioidea (Arachnida, Opiliones, Laniatores) based on sequence capture of ultraconserved elements
Source: Zookeys. 2018 May 28;(760):1–36. doi: 10.3897/zookeys.760.24937 (PMC5986891; doi:10.3897/zookeys.760.24937)
Supplement: XML Treatment for TRAVUNIIDAE [file zookeys.760.24937-treatment2.xml]

<!DOCTYPE tp:taxon-treatment
  PUBLIC "-//TaxonX//DTD Taxonomic Treatment Publishing DTD v0 20100105//EN" "tax-treatment-NSO.dtd">
<tp:taxon-treatment xmlns:tp="http://www.plazi.org/taxpub"><tp:treatment-meta><kwd-group><label>Taxon classification</label><kwd><named-content xmlns:xlink="http://www.w3.org/1999/xlink" content-type="kingdom">Animalia</named-content></kwd><kwd><named-content xmlns:xlink="http://www.w3.org/1999/xlink" content-type="order">ORDO</named-content></kwd><kwd><named-content xmlns:xlink="http://www.w3.org/1999/xlink" content-type="family">FAMILIA</named-content></kwd></kwd-group><mixed-citation publication-type="journal"><person-group><name><surname>Derkarabetian</surname><given-names>Shahan</given-names></name><name><surname>Starrett</surname><given-names>James</given-names></name><name><surname>Tsurusaki</surname><given-names>Nobuo</given-names></name><name><surname>Ubick</surname><given-names>Darrell</given-names></name><name><surname>Castillo</surname><given-names>Stephanie</given-names></name><name><surname>Hedin</surname><given-names>Marshal</given-names></name></person-group><article-title>A stable phylogenomic classification of <tp:taxon-name><tp:taxon-name-part taxon-name-part-type="superfamily">Travunioidea</tp:taxon-name-part></tp:taxon-name> (<tp:taxon-name><tp:taxon-name-part taxon-name-part-type="class">Arachnida</tp:taxon-name-part></tp:taxon-name>, <tp:taxon-name><tp:taxon-name-part taxon-name-part-type="order">Opiliones</tp:taxon-name-part></tp:taxon-name>, <tp:taxon-name><tp:taxon-name-part taxon-name-part-type="suborder">Laniatores</tp:taxon-name-part></tp:taxon-name>) based on sequence capture of ultraconserved elements</article-title><source>Zookeys</source><day>28</day><month>5</month><year>2018</year><volume>2018</volume><issue>760</issue><fpage>1</fpage><lpage>36</lpage><pub-id pub-id-type="doi">10.3897/zookeys.760.24937</pub-id></mixed-citation></tp:treatment-meta><tp:nomenclature><label>Family</label><tp:taxon-name>
              <tp:taxon-name-part taxon-name-part-type="family">TRAVUNIIDAE</tp:taxon-name-part>
            </tp:taxon-name><tp:taxon-authority>Absolon &amp; Kratochvíl, 1932</tp:taxon-authority></tp:nomenclature><tp:treatment-sec sec-type="type genus" id="SECID0EYVBG"><title>Type genus.</title><p>
              <italic><tp:taxon-name><tp:taxon-name-part taxon-name-part-type="genus" reg="Travunia">Travunia</tp:taxon-name-part></tp:taxon-name></italic> Absolon, 1920.</p></tp:treatment-sec><tp:treatment-sec sec-type="type species" id="SECID0EFWBG"><title>Type species.</title><p>
              <italic><tp:taxon-name><tp:taxon-name-part taxon-name-part-type="genus" reg="Travunia">Travunia</tp:taxon-name-part> <tp:taxon-name-part taxon-name-part-type="species" reg="troglodytes">troglodytes</tp:taxon-name-part></tp:taxon-name></italic> (Roewer, 1915).</p></tp:treatment-sec><tp:treatment-sec sec-type="diagnosis" id="SECID0EWWBG"><title>Diagnosis.</title><p>It is difficult to diagnose the <tp:taxon-name><tp:taxon-name-part taxon-name-part-type="family">Travuniidae</tp:taxon-name-part></tp:taxon-name> as all taxa have yet to be examined for all relevant characters. For all species in which male genitalia have been examined, the glans is widened and flattened with lateral extensions, tooth-like in <italic><tp:taxon-name><tp:taxon-name-part taxon-name-part-type="genus" reg="Trojanella">Trojanella</tp:taxon-name-part></tp:taxon-name></italic> and wing-like in <italic><tp:taxon-name><tp:taxon-name-part taxon-name-part-type="genus" reg="Travunia">Travunia</tp:taxon-name-part></tp:taxon-name></italic> and <italic><tp:taxon-name><tp:taxon-name-part taxon-name-part-type="genus" reg="Dinaria">Dinaria</tp:taxon-name-part></tp:taxon-name></italic>. The <tp:taxon-name><tp:taxon-name-part taxon-name-part-type="family">Travuniidae</tp:taxon-name-part></tp:taxon-name> as defined here are restricted to the European Dinaric Karst and are highly troglomorphic, completely blind with a highly reduced ocularium (Figure <xref ref-type="fig" rid="F1">1F</xref>). The penis of <italic><tp:taxon-name><tp:taxon-name-part taxon-name-part-type="genus" reg="Travunia">Travunia</tp:taxon-name-part></tp:taxon-name></italic> and <italic><tp:taxon-name><tp:taxon-name-part taxon-name-part-type="genus" reg="Dinaria">Dinaria</tp:taxon-name-part></tp:taxon-name></italic> is undifferentiated, while that of cladonychiids shows a clear division between glans and shaft. <italic><tp:taxon-name><tp:taxon-name-part taxon-name-part-type="genus" reg="Trojanella">Trojanella</tp:taxon-name-part></tp:taxon-name></italic> shows some similarities in glans structure to <italic><tp:taxon-name><tp:taxon-name-part taxon-name-part-type="genus" reg="Holoscotolemon">Holoscotolemon</tp:taxon-name-part></tp:taxon-name></italic> and <italic><tp:taxon-name><tp:taxon-name-part taxon-name-part-type="genus" reg="Peltonychia">Peltonychia</tp:taxon-name-part></tp:taxon-name></italic> (e.g., divided glans and shaft), but the penis musculature is restricted to the apical portion of the shaft and glans in <italic><tp:taxon-name><tp:taxon-name-part taxon-name-part-type="genus" reg="Trojanella">Trojanella</tp:taxon-name-part></tp:taxon-name></italic>, while the musculature of the European cladonychiids are restricted to the basal portion of the shaft.</p></tp:treatment-sec><tp:treatment-sec sec-type="Included genera and species" id="SECID0EJZBG"><title>Included genera and species.</title><p>
              <bold><italic><tp:taxon-name><tp:taxon-name-part taxon-name-part-type="genus" reg="Travunia">Travunia</tp:taxon-name-part></tp:taxon-name></italic>.</bold> The genus <italic><tp:taxon-name><tp:taxon-name-part taxon-name-part-type="genus" reg="Travunia">Travunia</tp:taxon-name-part></tp:taxon-name></italic> includes four described species that are all highly troglomorphic and restricted to caves in the southern Dinaric Karst region of Europe: <italic><tp:taxon-name><tp:taxon-name-part taxon-name-part-type="genus" reg="Travunia">T.</tp:taxon-name-part> <tp:taxon-name-part taxon-name-part-type="species" reg="borisi">borisi</tp:taxon-name-part></tp:taxon-name></italic> (Hadži, 1973) from Bosnia and Herzegovina, <italic><tp:taxon-name><tp:taxon-name-part taxon-name-part-type="genus" reg="Travunia">T.</tp:taxon-name-part> <tp:taxon-name-part taxon-name-part-type="species" reg="hofferi">hofferi</tp:taxon-name-part></tp:taxon-name></italic> (Šilhavý, 1937) from Montenegro, <italic><tp:taxon-name><tp:taxon-name-part taxon-name-part-type="genus" reg="Travunia">T.</tp:taxon-name-part> <tp:taxon-name-part taxon-name-part-type="species" reg="jandai">jandai</tp:taxon-name-part></tp:taxon-name></italic> Kratochvíl, 1937 from Croatia, and <italic><tp:taxon-name><tp:taxon-name-part taxon-name-part-type="genus" reg="Travunia">T.</tp:taxon-name-part> <tp:taxon-name-part taxon-name-part-type="species" reg="troglodytes">troglodytes</tp:taxon-name-part></tp:taxon-name></italic> (Roewer, 1915) from Croatia and Bosnia and Herzegovina.</p><p>
              <bold><italic><tp:taxon-name><tp:taxon-name-part taxon-name-part-type="genus" reg="Trojanella">Trojanella</tp:taxon-name-part></tp:taxon-name></italic></bold> (Figure <xref ref-type="fig" rid="F1">1F</xref>). This monotypic genus is represented by <italic><tp:taxon-name><tp:taxon-name-part taxon-name-part-type="genus" reg="Trojanella">T.</tp:taxon-name-part> <tp:taxon-name-part taxon-name-part-type="species" reg="serbica">serbica</tp:taxon-name-part></tp:taxon-name></italic> Karaman, 2005, a highly troglomorphic species restricted to a single cave on Stara Planina Mountain in Serbia.</p><p>
              <bold><italic><tp:taxon-name><tp:taxon-name-part taxon-name-part-type="genus" reg="Dinaria">Dinaria</tp:taxon-name-part></tp:taxon-name></italic>.</bold> A monotypic genus represented by the highly troglomorphic species <italic><tp:taxon-name><tp:taxon-name-part taxon-name-part-type="genus" reg="Dinaria">D.</tp:taxon-name-part> <tp:taxon-name-part taxon-name-part-type="species" reg="vjetrenicae">vjetrenicae</tp:taxon-name-part></tp:taxon-name></italic> (Hadži, 1932) known only from Vjetrenica Cave in southern Bosnia and Herzegovina.</p></tp:treatment-sec><tp:treatment-sec sec-type="remarks" id="SECID0E53BG"><title>Remarks.</title><p>It is not surprising that <italic><tp:taxon-name><tp:taxon-name-part taxon-name-part-type="genus" reg="Trojanella">Trojanella</tp:taxon-name-part></tp:taxon-name></italic> is included in the most early-diverging travunioid lineage given <xref ref-type="bibr" rid="B45">Karaman’s (2005)</xref> statement that this species is a “unique and isolated phylogenetic line in the superfamily”. Karaman’s decision to leave <italic><tp:taxon-name><tp:taxon-name-part taxon-name-part-type="genus" reg="Trojanella">Trojanella</tp:taxon-name-part></tp:taxon-name></italic> unplaced in <tp:taxon-name><tp:taxon-name-part taxon-name-part-type="superfamily">Travunioidea</tp:taxon-name-part></tp:taxon-name> was made to highlight, and is a consequence of, the commonly used morphological characters that have hindered a reliable taxonomy within this group. It is unclear how many species of <italic><tp:taxon-name><tp:taxon-name-part taxon-name-part-type="genus" reg="Travunia">Travunia</tp:taxon-name-part></tp:taxon-name></italic> actually exist. <xref ref-type="bibr" rid="B68">Novak (2004)</xref> questioned the validity of <italic><tp:taxon-name><tp:taxon-name-part taxon-name-part-type="genus" reg="Travunia">Travunia</tp:taxon-name-part></tp:taxon-name></italic>, <italic><tp:taxon-name><tp:taxon-name-part taxon-name-part-type="genus" reg="Dinaria">Dinaria</tp:taxon-name-part></tp:taxon-name></italic>, and <italic><tp:taxon-name><tp:taxon-name-part taxon-name-part-type="genus" reg="Abasola">Abasola</tp:taxon-name-part></tp:taxon-name></italic> at the generic level, and <italic><tp:taxon-name><tp:taxon-name-part taxon-name-part-type="genus" reg="Abasola">Abasola</tp:taxon-name-part></tp:taxon-name></italic> was later synonymized with <italic><tp:taxon-name><tp:taxon-name-part taxon-name-part-type="genus" reg="Travunia">Travunia</tp:taxon-name-part></tp:taxon-name></italic> (<xref ref-type="bibr" rid="B55">Kury and Mendes 2007</xref>). <xref ref-type="bibr" rid="B68">Novak (2004</xref>, <xref ref-type="bibr" rid="B69">2005</xref>) argues that <italic><tp:taxon-name><tp:taxon-name-part taxon-name-part-type="genus" reg="Travunia">Travunia</tp:taxon-name-part></tp:taxon-name></italic> may be oversplit and includes only 2–3 species of questionable status. The status of <italic><tp:taxon-name><tp:taxon-name-part taxon-name-part-type="genus" reg="Travunia">Travunia</tp:taxon-name-part></tp:taxon-name></italic> and <italic><tp:taxon-name><tp:taxon-name-part taxon-name-part-type="genus" reg="Dinaria">Dinaria</tp:taxon-name-part></tp:taxon-name></italic> as distinct genera has been questioned based on similarity in male genitalic morphology (<xref ref-type="bibr" rid="B68">Novak 2004</xref>); together these might represent a single lineage.</p></tp:treatment-sec><tp:treatment-sec><!--Section generated to contain objects referenced in tp:taxon-treatment.--><fig id="F1" position="float" orientation="portrait"><label>Figure 1.</label><caption><p>Photographs of live travunioid harvestmen. <bold>A</bold> <italic><tp:taxon-name><tp:taxon-name-part taxon-name-part-type="genus" reg="Theromaster">Theromaster</tp:taxon-name-part> <tp:taxon-name-part taxon-name-part-type="species" reg="brunneus">brunneus</tp:taxon-name-part></tp:taxon-name></italic> <bold>B</bold> <italic><tp:taxon-name><tp:taxon-name-part taxon-name-part-type="genus" reg="Erebomaster">Erebomaster</tp:taxon-name-part></tp:taxon-name></italic> sp. <bold>C</bold> <italic><tp:taxon-name><tp:taxon-name-part taxon-name-part-type="genus" reg="Cryptomaster">Cryptomaster</tp:taxon-name-part> <tp:taxon-name-part taxon-name-part-type="species" reg="leviathan">leviathan</tp:taxon-name-part></tp:taxon-name></italic> <bold>D</bold> <italic><tp:taxon-name><tp:taxon-name-part taxon-name-part-type="genus" reg="Holoscotolemon">Holoscotolemon</tp:taxon-name-part> <tp:taxon-name-part taxon-name-part-type="species" reg="lessiniense">lessiniense</tp:taxon-name-part></tp:taxon-name></italic> <bold>E</bold> <italic><tp:taxon-name><tp:taxon-name-part taxon-name-part-type="genus" reg="Peltonychia">Peltonychia</tp:taxon-name-part> <tp:taxon-name-part taxon-name-part-type="species" reg="leprieurii">leprieurii</tp:taxon-name-part></tp:taxon-name></italic> <bold>F</bold> <italic><tp:taxon-name><tp:taxon-name-part taxon-name-part-type="genus" reg="Trojanella">Trojanella</tp:taxon-name-part> <tp:taxon-name-part taxon-name-part-type="species" reg="serbica">serbica</tp:taxon-name-part></tp:taxon-name></italic> <bold>G</bold> <italic><tp:taxon-name><tp:taxon-name-part taxon-name-part-type="genus" reg="Briggsus">Briggsus</tp:taxon-name-part></tp:taxon-name></italic> sp. <bold>H</bold> <italic><tp:taxon-name><tp:taxon-name-part taxon-name-part-type="genus" reg="Isolachus">Isolachus</tp:taxon-name-part> <tp:taxon-name-part taxon-name-part-type="species" reg="spinosus">spinosus</tp:taxon-name-part></tp:taxon-name></italic> <bold>I</bold> <italic><tp:taxon-name><tp:taxon-name-part taxon-name-part-type="genus" reg="Speleonychia">Speleonychia</tp:taxon-name-part> <tp:taxon-name-part taxon-name-part-type="species" reg="sengeri">sengeri</tp:taxon-name-part></tp:taxon-name></italic> <bold>J</bold> <italic><tp:taxon-name><tp:taxon-name-part taxon-name-part-type="genus" reg="Yuria">Yuria</tp:taxon-name-part> <tp:taxon-name-part taxon-name-part-type="species" reg="pulcra">pulcra</tp:taxon-name-part></tp:taxon-name></italic> <bold>K</bold> <italic><tp:taxon-name><tp:taxon-name-part taxon-name-part-type="genus" reg="Paranonychus">Paranonychus</tp:taxon-name-part> <tp:taxon-name-part taxon-name-part-type="species" reg="brunneus">brunneus</tp:taxon-name-part></tp:taxon-name></italic> <bold>L</bold> <italic><tp:taxon-name><tp:taxon-name-part taxon-name-part-type="genus" reg="Sclerobunus">Sclerobunus</tp:taxon-name-part> <tp:taxon-name-part taxon-name-part-type="species" reg="nondimorphicus">nondimorphicus</tp:taxon-name-part></tp:taxon-name></italic> <bold>M</bold> <italic><tp:taxon-name><tp:taxon-name-part taxon-name-part-type="genus" reg="Metanippononychus">Metanippononychus</tp:taxon-name-part></tp:taxon-name></italic> sp. <bold>N</bold> <italic><tp:taxon-name><tp:taxon-name-part taxon-name-part-type="genus" reg="Zuma">Zuma</tp:taxon-name-part> <tp:taxon-name-part taxon-name-part-type="species" reg="acuta">acuta</tp:taxon-name-part></tp:taxon-name></italic> <bold>O</bold> <italic><tp:taxon-name><tp:taxon-name-part taxon-name-part-type="genus" reg="Kainonychus">Kainonychus</tp:taxon-name-part> <tp:taxon-name-part taxon-name-part-type="species" reg="akamai">akamai</tp:taxon-name-part></tp:taxon-name></italic>. All photos by MH, except <bold>D, E</bold> (courtesy of and copyright A. Schönhofer), and <bold>F</bold> (courtesy of and copyright I. Karaman).</p></caption><graphic xmlns:xlink="http://www.w3.org/1999/xlink" xlink:href="zookeys-760-001-g001.jpg" position="float" orientation="portrait" xlink:type="simple" id="oo_205607.jpg"/></fig></tp:treatment-sec><ref-list><ref id="B45"><mixed-citation xmlns:xlink="http://www.w3.org/1999/xlink" xlink:type="simple">
          <person-group><name name-style="western"><surname>Karaman</surname><given-names>IM</given-names></name></person-group> (<year>2005</year>) <article-title><italic><tp:taxon-name><tp:taxon-name-part taxon-name-part-type="genus">Trojanella</tp:taxon-name-part> <tp:taxon-name-part taxon-name-part-type="species">serbica</tp:taxon-name-part></tp:taxon-name></italic> gen. n., sp. n., a remarkable new troglobitic travunioid (<tp:taxon-name><tp:taxon-name-part taxon-name-part-type="order">Opiliones</tp:taxon-name-part></tp:taxon-name>, <tp:taxon-name><tp:taxon-name-part taxon-name-part-type="suborder">Laniatores</tp:taxon-name-part></tp:taxon-name>, <tp:taxon-name><tp:taxon-name-part taxon-name-part-type="superfamily">Travunioidea</tp:taxon-name-part></tp:taxon-name>).</article-title> <source>Revue Suisse de Zoologie</source> <volume>112</volume>: <fpage>439</fpage>–<lpage>456</lpage>.<ext-link xlink:type="simple" ext-link-type="doi" xlink:href="10.5962/bhl.part.80308">https://doi.org/10.5962/bhl.part.80308</ext-link></mixed-citation></ref><ref id="B68"><mixed-citation xmlns:xlink="http://www.w3.org/1999/xlink" xlink:type="simple">
          <person-group><name name-style="western"><surname>Novak</surname><given-names>T</given-names></name></person-group> (<year>2004</year>) <article-title>An overview of harvestmen (<tp:taxon-name><tp:taxon-name-part taxon-name-part-type="class">Arachnida</tp:taxon-name-part></tp:taxon-name>: <tp:taxon-name><tp:taxon-name-part taxon-name-part-type="order">Opiliones</tp:taxon-name-part></tp:taxon-name>) in Croatia.</article-title> <source>Natura Croatica</source> <volume>13</volume>: <fpage>231</fpage>–<lpage>296</lpage>. <ext-link xlink:type="simple" ext-link-type="uri" xlink:href="https://hrcak.srce.hr/10554">https://hrcak.srce.hr/10554</ext-link></mixed-citation></ref><ref id="B55"><mixed-citation xmlns:xlink="http://www.w3.org/1999/xlink" xlink:type="simple">
          <person-group><name name-style="western"><surname>Kury</surname><given-names>AB</given-names></name><name name-style="western"><surname>Mendes</surname><given-names>AC</given-names></name></person-group> (<year>2007</year>) <article-title>Taxonomic status of the European genera of <tp:taxon-name><tp:taxon-name-part taxon-name-part-type="family">Travuniidae</tp:taxon-name-part></tp:taxon-name> (<tp:taxon-name><tp:taxon-name-part taxon-name-part-type="class">Arachnida</tp:taxon-name-part></tp:taxon-name>, <tp:taxon-name><tp:taxon-name-part taxon-name-part-type="order">Opiliones</tp:taxon-name-part></tp:taxon-name>, <tp:taxon-name><tp:taxon-name-part taxon-name-part-type="suborder">Laniatores</tp:taxon-name-part></tp:taxon-name>).</article-title> <source>Munis Entomology &amp; Zoology</source> <volume>2</volume>: <fpage>1</fpage>–<lpage>14</lpage>.</mixed-citation></ref><ref id="B69"><mixed-citation xmlns:xlink="http://www.w3.org/1999/xlink" xlink:type="simple">
          <person-group><name name-style="western"><surname>Novak</surname><given-names>T</given-names></name></person-group> (<year>2005</year>) <article-title>An overview of harvestmen (<tp:taxon-name><tp:taxon-name-part taxon-name-part-type="class">Arachnida</tp:taxon-name-part></tp:taxon-name>: <tp:taxon-name><tp:taxon-name-part taxon-name-part-type="order">Opiliones</tp:taxon-name-part></tp:taxon-name>) in Bosnia and Herzegovina.</article-title> <source>Natura Croatica</source> <volume>14</volume>: <fpage>301</fpage>–<lpage>350</lpage>. <ext-link xlink:type="simple" ext-link-type="uri" xlink:href="https://hrcak.srce.hr/1726">https://hrcak.srce.hr/1726</ext-link></mixed-citation></ref></ref-list></tp:taxon-treatment>
