# Supplementary material for: A stable phylogenomic classification of Travunioidea (Arachnida, Opiliones, Laniatores) based on sequence capture of ultraconserved elements
Source: Zookeys. 2018 May 28;(760):1–36. doi: 10.3897/zookeys.760.24937 (PMC5986891; doi:10.3897/zookeys.760.24937)
Supplement: XML Treatment for CLADONYCHIIDAE [file zookeys.760.24937-treatment3.xml]

<!DOCTYPE tp:taxon-treatment
  PUBLIC "-//TaxonX//DTD Taxonomic Treatment Publishing DTD v0 20100105//EN" "tax-treatment-NSO.dtd">
<tp:taxon-treatment xmlns:tp="http://www.plazi.org/taxpub"><tp:treatment-meta><kwd-group><label>Taxon classification</label><kwd><named-content xmlns:xlink="http://www.w3.org/1999/xlink" content-type="kingdom">Animalia</named-content></kwd><kwd><named-content xmlns:xlink="http://www.w3.org/1999/xlink" content-type="order">ORDO</named-content></kwd><kwd><named-content xmlns:xlink="http://www.w3.org/1999/xlink" content-type="family">FAMILIA</named-content></kwd></kwd-group><mixed-citation publication-type="journal"><person-group><name><surname>Derkarabetian</surname><given-names>Shahan</given-names></name><name><surname>Starrett</surname><given-names>James</given-names></name><name><surname>Tsurusaki</surname><given-names>Nobuo</given-names></name><name><surname>Ubick</surname><given-names>Darrell</given-names></name><name><surname>Castillo</surname><given-names>Stephanie</given-names></name><name><surname>Hedin</surname><given-names>Marshal</given-names></name></person-group><article-title>A stable phylogenomic classification of <tp:taxon-name><tp:taxon-name-part taxon-name-part-type="superfamily">Travunioidea</tp:taxon-name-part></tp:taxon-name> (<tp:taxon-name><tp:taxon-name-part taxon-name-part-type="class">Arachnida</tp:taxon-name-part></tp:taxon-name>, <tp:taxon-name><tp:taxon-name-part taxon-name-part-type="order">Opiliones</tp:taxon-name-part></tp:taxon-name>, <tp:taxon-name><tp:taxon-name-part taxon-name-part-type="suborder">Laniatores</tp:taxon-name-part></tp:taxon-name>) based on sequence capture of ultraconserved elements</article-title><source>Zookeys</source><day>28</day><month>5</month><year>2018</year><volume>2018</volume><issue>760</issue><fpage>1</fpage><lpage>36</lpage><pub-id pub-id-type="doi">10.3897/zookeys.760.24937</pub-id></mixed-citation></tp:treatment-meta><tp:nomenclature><label>Family</label><tp:taxon-name>
              <tp:taxon-name-part taxon-name-part-type="family">CLADONYCHIIDAE</tp:taxon-name-part>
            </tp:taxon-name><tp:taxon-authority>Hadži, 1935</tp:taxon-authority></tp:nomenclature><tp:treatment-sec sec-type="type genus" id="SECID0EOBAI"><title>Type genus.</title><p>
              <italic><tp:taxon-name><tp:taxon-name-part taxon-name-part-type="genus" reg="Erebomaster">Erebomaster</tp:taxon-name-part></tp:taxon-name></italic> Briggs, 1969.</p></tp:treatment-sec><tp:treatment-sec sec-type="type species" id="SECID0E2BAI"><title>Type species.</title><p>
              <italic><tp:taxon-name><tp:taxon-name-part taxon-name-part-type="genus" reg="Erebomaster">Erebomaster</tp:taxon-name-part> <tp:taxon-name-part taxon-name-part-type="species" reg="flavescens">flavescens</tp:taxon-name-part></tp:taxon-name></italic> Cope, 1872.</p></tp:treatment-sec><tp:treatment-sec sec-type="diagnosis" id="SECID0EMCAI"><title>Diagnosis.</title><p>Some taxa have not been examined for the relevant characters, but tentative diagnostic characters may be found in the intestinal complex (Suppl. material <xref ref-type="supplementary-material" rid="S2">2</xref>: Figure <xref ref-type="fig" rid="F2">2</xref>). All <tp:taxon-name><tp:taxon-name-part taxon-name-part-type="family">Cladonychiidae</tp:taxon-name-part></tp:taxon-name> that have been examined show a 2–3 branched, elongate, and triangular <abbrev xmlns:xlink="http://www.w3.org/1999/xlink" xlink:title="diverticulum 1" xlink:type="simple">D1</abbrev>, and elongate <abbrev xmlns:xlink="http://www.w3.org/1999/xlink" xlink:title="opisthosomal diverticula 3" xlink:type="simple">OD3</abbrev>. In the Pacific Northwest of North America, cladonychiids are broadly sympatric with the <tp:taxon-name><tp:taxon-name-part taxon-name-part-type="family">Cryptomastridae</tp:taxon-name-part></tp:taxon-name> and <tp:taxon-name><tp:taxon-name-part taxon-name-part-type="family">Paranonychidae</tp:taxon-name-part></tp:taxon-name>. The above intestinal characteristics differentiate them from <tp:taxon-name><tp:taxon-name-part taxon-name-part-type="family">Cryptomastridae</tp:taxon-name-part></tp:taxon-name>, which possess a relatively short and stout <abbrev xmlns:xlink="http://www.w3.org/1999/xlink" xlink:title="opisthosomal diverticula 3" xlink:type="simple">OD3</abbrev>, and the <tp:taxon-name><tp:taxon-name-part taxon-name-part-type="family">Paranonychidae</tp:taxon-name-part></tp:taxon-name>, which possess a simple unbranched <abbrev xmlns:xlink="http://www.w3.org/1999/xlink" xlink:title="diverticulum 1" xlink:type="simple">D1</abbrev> (Suppl. material <xref ref-type="supplementary-material" rid="S2">2</xref>: Figure <xref ref-type="fig" rid="F2">2</xref>). The European taxa can be diagnosed from <tp:taxon-name><tp:taxon-name-part taxon-name-part-type="family">Travuniidae</tp:taxon-name-part></tp:taxon-name> based on male genital morphology (Figure <xref ref-type="fig" rid="F7">7</xref>): travuniids have a widened and flattened glans with lateral wing-like extensions; the glans and shaft are undivided in <italic><tp:taxon-name><tp:taxon-name-part taxon-name-part-type="genus" reg="Travunia">Travunia</tp:taxon-name-part></tp:taxon-name></italic> and <italic><tp:taxon-name><tp:taxon-name-part taxon-name-part-type="genus" reg="Dinaria">Dinaria</tp:taxon-name-part></tp:taxon-name></italic>. The penis musculature is restricted to the base in <italic><tp:taxon-name><tp:taxon-name-part taxon-name-part-type="genus" reg="Holoscotolemon">Holoscotolemon</tp:taxon-name-part></tp:taxon-name></italic> and <italic><tp:taxon-name><tp:taxon-name-part taxon-name-part-type="genus" reg="Peltonychia">Peltonychia</tp:taxon-name-part></tp:taxon-name></italic>, while the musculature of <italic><tp:taxon-name><tp:taxon-name-part taxon-name-part-type="genus" reg="Trojanella">Trojanella</tp:taxon-name-part></tp:taxon-name></italic> is restricted to the apical portion of the shaft and glans.</p><fig id="F7" position="float" orientation="portrait"><label>Figure 7.</label><caption><p>Representative penis morphology of <tp:taxon-name><tp:taxon-name-part taxon-name-part-type="superfamily">Travunioidea</tp:taxon-name-part></tp:taxon-name>. Clockwise from left: <italic><tp:taxon-name><tp:taxon-name-part taxon-name-part-type="genus" reg="Trojanella">Trojanella</tp:taxon-name-part> <tp:taxon-name-part taxon-name-part-type="species" reg="serbica">serbica</tp:taxon-name-part></tp:taxon-name></italic> redrawn from <xref ref-type="bibr" rid="B45">Karaman (2005)</xref>, <italic><tp:taxon-name><tp:taxon-name-part taxon-name-part-type="genus" reg="Travunia">Travunia</tp:taxon-name-part> <tp:taxon-name-part taxon-name-part-type="species" reg="hofferi">hofferi</tp:taxon-name-part></tp:taxon-name></italic> redrawn from <xref ref-type="bibr" rid="B45">Karaman (2005)</xref>, <italic><tp:taxon-name><tp:taxon-name-part taxon-name-part-type="genus" reg="Cryptomaster">Cryptomaster</tp:taxon-name-part> <tp:taxon-name-part taxon-name-part-type="species" reg="behemoth">behemoth</tp:taxon-name-part></tp:taxon-name></italic> adapted from <xref ref-type="bibr" rid="B96">Starrett et al. (2016)</xref>, <italic><tp:taxon-name><tp:taxon-name-part taxon-name-part-type="genus" reg="Holoscotolemon">Holoscotolemon</tp:taxon-name-part> <tp:taxon-name-part taxon-name-part-type="species" reg="jaqueti">jaqueti</tp:taxon-name-part></tp:taxon-name></italic> redrawn from <xref ref-type="bibr" rid="B61">Martens (1978)</xref>, <italic><tp:taxon-name><tp:taxon-name-part taxon-name-part-type="genus" reg="Briggsus">Briggsus</tp:taxon-name-part> <tp:taxon-name-part taxon-name-part-type="species" reg="hamatus">hamatus</tp:taxon-name-part></tp:taxon-name></italic>, <italic><tp:taxon-name><tp:taxon-name-part taxon-name-part-type="genus" reg="Yuria">Yuria</tp:taxon-name-part> <tp:taxon-name-part taxon-name-part-type="species" reg="pulcra">pulcra</tp:taxon-name-part></tp:taxon-name></italic>, <italic><tp:taxon-name><tp:taxon-name-part taxon-name-part-type="genus" reg="Paranonychus">Paranonychus</tp:taxon-name-part> <tp:taxon-name-part taxon-name-part-type="species" reg="brunneus">brunneus</tp:taxon-name-part></tp:taxon-name></italic>, <italic><tp:taxon-name><tp:taxon-name-part taxon-name-part-type="genus" reg="Metanonychus">Metanonychus</tp:taxon-name-part> <tp:taxon-name-part taxon-name-part-type="species" reg="setulus">setulus</tp:taxon-name-part> <tp:taxon-name-part taxon-name-part-type="subspecies" reg="navarrus">navarrus</tp:taxon-name-part></tp:taxon-name></italic>, <italic><tp:taxon-name><tp:taxon-name-part taxon-name-part-type="genus" reg="Nippononychus">Nippononychus</tp:taxon-name-part> <tp:taxon-name-part taxon-name-part-type="species" reg="japonicus">japonicus</tp:taxon-name-part></tp:taxon-name></italic> redrawn from Suzuki (1975), <italic><tp:taxon-name><tp:taxon-name-part taxon-name-part-type="genus" reg="Kaolinonychus">Kaolinonychus</tp:taxon-name-part> <tp:taxon-name-part taxon-name-part-type="species" reg="coreanus">coreanus</tp:taxon-name-part> <tp:taxon-name-part taxon-name-part-type="subspecies" reg="coreanus">coreanus</tp:taxon-name-part></tp:taxon-name></italic> redrawn from Suzuki (1975), <italic><tp:taxon-name><tp:taxon-name-part taxon-name-part-type="genus" reg="Izunonychus">Izunonychus</tp:taxon-name-part> <tp:taxon-name-part taxon-name-part-type="species" reg="ohruii">ohruii</tp:taxon-name-part></tp:taxon-name></italic>, <italic><tp:taxon-name><tp:taxon-name-part taxon-name-part-type="genus" reg="Zuma">Zuma</tp:taxon-name-part> <tp:taxon-name-part taxon-name-part-type="species" reg="acuta">acuta</tp:taxon-name-part></tp:taxon-name></italic>. All <tp:taxon-name><tp:taxon-name-part taxon-name-part-type="family">Travuniidae</tp:taxon-name-part></tp:taxon-name> and <tp:taxon-name><tp:taxon-name-part taxon-name-part-type="family">Cladonychiidae</tp:taxon-name-part></tp:taxon-name> are drawn in ventral view; <tp:taxon-name><tp:taxon-name-part taxon-name-part-type="family">Cryptomastridae</tp:taxon-name-part></tp:taxon-name>, <italic><tp:taxon-name><tp:taxon-name-part taxon-name-part-type="genus" reg="Yuria">Yuria</tp:taxon-name-part></tp:taxon-name></italic>, and <tp:taxon-name><tp:taxon-name-part taxon-name-part-type="family">Paranonychidae</tp:taxon-name-part></tp:taxon-name> drawn in lateral. For simplicity, not all travunioid genera are included.</p></caption><graphic xmlns:xlink="http://www.w3.org/1999/xlink" xlink:href="zookeys-760-001-g007.jpg" position="float" orientation="portrait" xlink:type="simple" id="oo_205613.jpg"/></fig></tp:treatment-sec><tp:treatment-sec sec-type="Included genera and species" id="SECID0EKLAI"><title>Included genera and species.</title><p>
              <bold><italic><tp:taxon-name><tp:taxon-name-part taxon-name-part-type="genus" reg="Erebomaster">Erebomaster</tp:taxon-name-part></tp:taxon-name></italic></bold> (Figure <xref ref-type="fig" rid="F1">1B</xref>). <italic><tp:taxon-name><tp:taxon-name-part taxon-name-part-type="genus" reg="Erebomaster">Erebomaster</tp:taxon-name-part></tp:taxon-name></italic> is found in the eastern United States, and currently includes three species: <italic><tp:taxon-name><tp:taxon-name-part taxon-name-part-type="genus" reg="Erebomaster">E.</tp:taxon-name-part> <tp:taxon-name-part taxon-name-part-type="species" reg="flavescens">flavescens</tp:taxon-name-part></tp:taxon-name></italic> Cope, 1872 with two subspecies <italic><tp:taxon-name><tp:taxon-name-part taxon-name-part-type="genus" reg="Erebomaster">E.</tp:taxon-name-part> <tp:taxon-name-part taxon-name-part-type="species" reg="flavescens">f.</tp:taxon-name-part> <tp:taxon-name-part taxon-name-part-type="subspecies" reg="flavescens">flavescens</tp:taxon-name-part></tp:taxon-name></italic> from Wyandotte Cave in Indiana and <italic><tp:taxon-name><tp:taxon-name-part taxon-name-part-type="genus" reg="Erebomaster">E.</tp:taxon-name-part> <tp:taxon-name-part taxon-name-part-type="species" reg="flavescens">f.</tp:taxon-name-part> <tp:taxon-name-part taxon-name-part-type="subspecies" reg="coecus">coecus</tp:taxon-name-part></tp:taxon-name></italic> (Packard, 1888) from Carter Cave in Kentucky; <italic><tp:taxon-name><tp:taxon-name-part taxon-name-part-type="genus" reg="Erebomaster">E.</tp:taxon-name-part> <tp:taxon-name-part taxon-name-part-type="species" reg="weyerensis">weyerensis</tp:taxon-name-part></tp:taxon-name></italic> (Packard, 1888) from caves in West Virginia; and the relatively widespread <italic><tp:taxon-name><tp:taxon-name-part taxon-name-part-type="genus" reg="Erebomaster">E.</tp:taxon-name-part> <tp:taxon-name-part taxon-name-part-type="species" reg="acanthinus">acanthinus</tp:taxon-name-part></tp:taxon-name></italic> (Crosby &amp; Bishop, 1924) with a distribution along and west of the Appalachian Mountains. A revision of <italic><tp:taxon-name><tp:taxon-name-part taxon-name-part-type="genus" reg="Erebomaster">Erebomaster</tp:taxon-name-part></tp:taxon-name></italic> taxa is needed.</p><p>
              <bold><italic><tp:taxon-name><tp:taxon-name-part taxon-name-part-type="genus" reg="Theromaster">Theromaster</tp:taxon-name-part></tp:taxon-name></italic></bold> (Figure <xref ref-type="fig" rid="F1">1A</xref>). Consisting of two described species found in the eastern United States: <italic><tp:taxon-name><tp:taxon-name-part taxon-name-part-type="genus" reg="Theromaster">T.</tp:taxon-name-part> <tp:taxon-name-part taxon-name-part-type="species" reg="brunneus">brunneus</tp:taxon-name-part></tp:taxon-name></italic> (Banks, 1902) is relatively widespread in the southern Appalachian Mountains; <italic><tp:taxon-name><tp:taxon-name-part taxon-name-part-type="genus" reg="Theromaster">T.</tp:taxon-name-part> <tp:taxon-name-part taxon-name-part-type="species" reg="archeri">archeri</tp:taxon-name-part></tp:taxon-name></italic> (Goodnight &amp; Goodnight, 1942) from caves in Alabama.</p><p>
              <bold><italic><tp:taxon-name><tp:taxon-name-part taxon-name-part-type="genus" reg="Speleonychia">Speleonychia</tp:taxon-name-part></tp:taxon-name></italic></bold> (Figure <xref ref-type="fig" rid="F1">1I</xref>). A monotypic genus, <italic><tp:taxon-name><tp:taxon-name-part taxon-name-part-type="genus" reg="Speleonychia">Speleonychia</tp:taxon-name-part> <tp:taxon-name-part taxon-name-part-type="species" reg="sengeri">sengeri</tp:taxon-name-part></tp:taxon-name></italic> Briggs, 1974 is a highly troglomorphic species restricted to lava tubes near Mt. Adams, in south-central Washington.</p><p>
              <bold><italic><tp:taxon-name><tp:taxon-name-part taxon-name-part-type="genus" reg="Briggsus">Briggsus</tp:taxon-name-part></tp:taxon-name></italic></bold> (Figure <xref ref-type="fig" rid="F1">1G</xref>). The genus and all species were originally described by <xref ref-type="bibr" rid="B11">Briggs (1971b)</xref> as <italic><tp:taxon-name><tp:taxon-name-part taxon-name-part-type="genus" reg="Pentanychus">Pentanychus</tp:taxon-name-part></tp:taxon-name></italic>; <xref ref-type="bibr" rid="B71">Özdikmen and Demir (2008)</xref> provided the replacement name. This genus consists of five described species all restricted to the moist coastal forests (&gt;50 inches yearly rainfall) of Oregon and Washington in the Pacific Northwest: <italic><tp:taxon-name><tp:taxon-name-part taxon-name-part-type="genus" reg="Briggsus">B.</tp:taxon-name-part> <tp:taxon-name-part taxon-name-part-type="species" reg="bilobatus">bilobatus</tp:taxon-name-part></tp:taxon-name></italic> (Briggs, 1971), <italic><tp:taxon-name><tp:taxon-name-part taxon-name-part-type="genus" reg="Briggsus">B.</tp:taxon-name-part> <tp:taxon-name-part taxon-name-part-type="species" reg="clavatus">clavatus</tp:taxon-name-part></tp:taxon-name></italic> (Briggs, 1971), <italic><tp:taxon-name><tp:taxon-name-part taxon-name-part-type="genus" reg="Briggsus">B.</tp:taxon-name-part> <tp:taxon-name-part taxon-name-part-type="species" reg="flavescens">flavescens</tp:taxon-name-part></tp:taxon-name></italic> (Briggs, 1971), <italic><tp:taxon-name><tp:taxon-name-part taxon-name-part-type="genus" reg="Briggsus">B.</tp:taxon-name-part> <tp:taxon-name-part taxon-name-part-type="species" reg="hamatus">hamatus</tp:taxon-name-part></tp:taxon-name></italic> (Briggs, 1971), and <italic><tp:taxon-name><tp:taxon-name-part taxon-name-part-type="genus" reg="Briggsus">B.</tp:taxon-name-part> <tp:taxon-name-part taxon-name-part-type="species" reg="pacificus">pacificus</tp:taxon-name-part></tp:taxon-name></italic> (Briggs, 1971).</p><p>
              <bold><italic><tp:taxon-name><tp:taxon-name-part taxon-name-part-type="genus" reg="Isolachus">Isolachus</tp:taxon-name-part></tp:taxon-name></italic></bold> (Figure <xref ref-type="fig" rid="F1">1H</xref>). A monotypic genus, <italic><tp:taxon-name><tp:taxon-name-part taxon-name-part-type="genus" reg="Isolachus">Isolachus</tp:taxon-name-part> <tp:taxon-name-part taxon-name-part-type="species" reg="spinosus">spinosus</tp:taxon-name-part></tp:taxon-name></italic> Briggs, 1971 is restricted to northwest Oregon and southwest Washington.</p><p>
              <bold><italic><tp:taxon-name><tp:taxon-name-part taxon-name-part-type="genus" reg="Holoscotolemon">Holoscotolemon</tp:taxon-name-part></tp:taxon-name></italic></bold> (Figure <xref ref-type="fig" rid="F1">1D</xref>). A European genus with eight species. Six species are restricted to the Alps, primarily from Italy and Austria: <italic><tp:taxon-name><tp:taxon-name-part taxon-name-part-type="genus" reg="Holoscotolemon">H.</tp:taxon-name-part> <tp:taxon-name-part taxon-name-part-type="species" reg="unicolor">unicolor</tp:taxon-name-part></tp:taxon-name></italic> Roewer, 1915; <italic><tp:taxon-name><tp:taxon-name-part taxon-name-part-type="genus" reg="Holoscotolemon">H.</tp:taxon-name-part> <tp:taxon-name-part taxon-name-part-type="species" reg="lessiniensis">lessiniensis</tp:taxon-name-part></tp:taxon-name></italic> Martens, 1978; <italic><tp:taxon-name><tp:taxon-name-part taxon-name-part-type="genus" reg="Holoscotolemon">H.</tp:taxon-name-part> <tp:taxon-name-part taxon-name-part-type="species" reg="oreophilus">oreophilus</tp:taxon-name-part></tp:taxon-name></italic> Martens, 1978; <italic><tp:taxon-name><tp:taxon-name-part taxon-name-part-type="genus" reg="Holoscotolemon">H.</tp:taxon-name-part> <tp:taxon-name-part taxon-name-part-type="species" reg="franzinii">franzinii</tp:taxon-name-part></tp:taxon-name></italic> Tedeschi &amp; Sciaky, 1994; <italic><tp:taxon-name><tp:taxon-name-part taxon-name-part-type="genus" reg="Holoscotolemon">H.</tp:taxon-name-part> <tp:taxon-name-part taxon-name-part-type="species" reg="monzinii">monzinii</tp:taxon-name-part></tp:taxon-name></italic> Tedeschi &amp; Sciaky, 1994; and <italic><tp:taxon-name><tp:taxon-name-part taxon-name-part-type="genus" reg="Holoscotolemon">H.</tp:taxon-name-part> <tp:taxon-name-part taxon-name-part-type="species" reg="naturae">naturae</tp:taxon-name-part></tp:taxon-name></italic> Tedeschi &amp; Sciaky, 1994. <italic><tp:taxon-name><tp:taxon-name-part taxon-name-part-type="genus" reg="Holoscotolemon">H.</tp:taxon-name-part> <tp:taxon-name-part taxon-name-part-type="species" reg="querilhaci">querilhaci</tp:taxon-name-part></tp:taxon-name></italic> (Lucas, 1864) is found in the Pyrenees of southern France and <italic><tp:taxon-name><tp:taxon-name-part taxon-name-part-type="genus" reg="Holoscotolemon">H.</tp:taxon-name-part> <tp:taxon-name-part taxon-name-part-type="species" reg="jaqueti">jaqueti</tp:taxon-name-part></tp:taxon-name></italic> (Corti, 1905) is recorded from eastern Europe in Romania, Ukraine, and former Yugoslavia.</p><p>
              <bold><italic><tp:taxon-name><tp:taxon-name-part taxon-name-part-type="genus" reg="Peltonychia">Peltonychia</tp:taxon-name-part></tp:taxon-name></italic></bold> (Figure <xref ref-type="fig" rid="F1">1E</xref>). A genus with a long history, <italic><tp:taxon-name><tp:taxon-name-part taxon-name-part-type="genus" reg="Peltonychia">Peltonychia</tp:taxon-name-part></tp:taxon-name></italic> includes the first described travunioid species, <italic><tp:taxon-name><tp:taxon-name-part taxon-name-part-type="genus" reg="Peltonychia">P.</tp:taxon-name-part> <tp:taxon-name-part taxon-name-part-type="species" reg="leprieurii">leprieurii</tp:taxon-name-part></tp:taxon-name></italic>. This genus of eight species is almost entirely known only from caves in central Europe throughout the Pyrenees and Alps (Suppl. material <xref ref-type="supplementary-material" rid="S2">2</xref>: Figure <xref ref-type="fig" rid="F3">3</xref>). <italic><tp:taxon-name><tp:taxon-name-part taxon-name-part-type="genus" reg="Peltonychia">Peltonychia</tp:taxon-name-part> <tp:taxon-name-part taxon-name-part-type="species" reg="leprieurii">leprieurii</tp:taxon-name-part></tp:taxon-name></italic> is found in the Alps of northern Italy. <italic><tp:taxon-name><tp:taxon-name-part taxon-name-part-type="genus" reg="Peltonychia">Peltonychia</tp:taxon-name-part> <tp:taxon-name-part taxon-name-part-type="species" reg="clavigera">clavigera</tp:taxon-name-part></tp:taxon-name></italic>, <italic><tp:taxon-name><tp:taxon-name-part taxon-name-part-type="genus" reg="Peltonychia">P.</tp:taxon-name-part> <tp:taxon-name-part taxon-name-part-type="species" reg="navarica">navarica</tp:taxon-name-part></tp:taxon-name></italic> (Simon, 1879), <italic><tp:taxon-name><tp:taxon-name-part taxon-name-part-type="genus" reg="Peltonychia">P.</tp:taxon-name-part> <tp:taxon-name-part taxon-name-part-type="species" reg="piochardi">piochardi</tp:taxon-name-part></tp:taxon-name></italic> (Simon, 1872), and <italic><tp:taxon-name><tp:taxon-name-part taxon-name-part-type="genus" reg="Peltonychia">P.</tp:taxon-name-part> <tp:taxon-name-part taxon-name-part-type="species" reg="sarea">sarea</tp:taxon-name-part></tp:taxon-name></italic> (Roewer, 1935) are all found in the Pyrenees of northern Spain and southern France. <italic><tp:taxon-name><tp:taxon-name-part taxon-name-part-type="genus" reg="Peltonychia">P.</tp:taxon-name-part> <tp:taxon-name-part taxon-name-part-type="species" reg="gabria">gabria</tp:taxon-name-part></tp:taxon-name></italic> Roewer, 1935 is recorded from Trieste, Italy; <italic><tp:taxon-name><tp:taxon-name-part taxon-name-part-type="genus" reg="Peltonychia">P.</tp:taxon-name-part> <tp:taxon-name-part taxon-name-part-type="species" reg="postumicola">postumicola</tp:taxon-name-part></tp:taxon-name></italic> (Roewer, 1935) is recorded from eastern Italy and western Slovenia; and <italic><tp:taxon-name><tp:taxon-name-part taxon-name-part-type="genus" reg="Peltonychia">P.</tp:taxon-name-part> <tp:taxon-name-part taxon-name-part-type="species" reg="tenuis">tenuis</tp:taxon-name-part></tp:taxon-name></italic> Roewer, 1935 is recorded from northern Slovenia. Records from Trieste, Italy and Slovenia are conclusively shown to be in error, and <italic><tp:taxon-name><tp:taxon-name-part taxon-name-part-type="genus" reg="Peltonychia">P.</tp:taxon-name-part> <tp:taxon-name-part taxon-name-part-type="species" reg="postumicola">postumicola</tp:taxon-name-part></tp:taxon-name></italic> and <italic><tp:taxon-name><tp:taxon-name-part taxon-name-part-type="genus" reg="Peltonychia">P.</tp:taxon-name-part> <tp:taxon-name-part taxon-name-part-type="species" reg="tenuis">tenuis</tp:taxon-name-part></tp:taxon-name></italic> are morphologically similar to <italic><tp:taxon-name><tp:taxon-name-part taxon-name-part-type="genus" reg="Peltonychia">P.</tp:taxon-name-part> <tp:taxon-name-part taxon-name-part-type="species" reg="clavigera">clavigera</tp:taxon-name-part></tp:taxon-name></italic> (<xref ref-type="bibr" rid="B70">Novak and Gruber 2000</xref>). As such, it is unclear how many actual species are included.</p><p>
              <bold><italic><tp:taxon-name><tp:taxon-name-part taxon-name-part-type="genus" reg="Arbasus">Arbasus</tp:taxon-name-part></tp:taxon-name></italic>.</bold> A monotypic genus, the highly troglomorphic <italic><tp:taxon-name><tp:taxon-name-part taxon-name-part-type="genus" reg="Arbasus">Arbasus</tp:taxon-name-part> <tp:taxon-name-part taxon-name-part-type="species" reg="caecus">caecus</tp:taxon-name-part></tp:taxon-name></italic> (Simon, 1911) is only known from Grotte de Pène Blanque in the Pyrenees of southern France.</p><p>
              <bold><italic><tp:taxon-name><tp:taxon-name-part taxon-name-part-type="genus" reg="Buemarinoa">Buemarinoa</tp:taxon-name-part></tp:taxon-name></italic>.</bold> A monotypic genus, the highly troglomorphic <italic><tp:taxon-name><tp:taxon-name-part taxon-name-part-type="genus" reg="Buemarinoa">Buemarinoa</tp:taxon-name-part> <tp:taxon-name-part taxon-name-part-type="species" reg="patrizii">patrizii</tp:taxon-name-part></tp:taxon-name></italic> Roewer, 1956 is only known from the Grotte del Bue Marino in Sardinia, Italy.</p><p>
              <bold><italic><tp:taxon-name><tp:taxon-name-part taxon-name-part-type="genus" reg="Proholoscotolemon">Proholoscotolemon</tp:taxon-name-part></tp:taxon-name></italic></bold> Ubick &amp; Dunlop, 2005. A monotypic genus, <italic><tp:taxon-name><tp:taxon-name-part taxon-name-part-type="genus" reg="Proholoscotolemon">P.</tp:taxon-name-part> <tp:taxon-name-part taxon-name-part-type="species" reg="nemastomoides">nemastomoides</tp:taxon-name-part></tp:taxon-name></italic> (Koch &amp; Berendt, 1854) is known from specimens preserved in Baltic amber. The specimens were redescribed by <xref ref-type="bibr" rid="B111">Ubick and Dunlop (2005)</xref> and based on morphological similarity and geography it is interpreted as the ancestor of, or sister group to, <italic><tp:taxon-name><tp:taxon-name-part taxon-name-part-type="genus" reg="Holoscotolemon">Holoscotolemon</tp:taxon-name-part></tp:taxon-name></italic>.</p></tp:treatment-sec><tp:treatment-sec sec-type="remarks" id="SECID0E35AI"><title>Remarks.</title><p>
              <italic><tp:taxon-name><tp:taxon-name-part taxon-name-part-type="genus" reg="Peltonychia">Peltonychia</tp:taxon-name-part></tp:taxon-name></italic> is polyphyletic, in some cases with strong support (Figure <xref ref-type="fig" rid="F5">5</xref>). The sampled species are from two separate geographic regions: <italic><tp:taxon-name><tp:taxon-name-part taxon-name-part-type="genus" reg="Peltonychia">P.</tp:taxon-name-part> <tp:taxon-name-part taxon-name-part-type="species" reg="clavigera">clavigera</tp:taxon-name-part></tp:taxon-name></italic> from the Pyrenees of northern Spain and southern France, and <italic><tp:taxon-name><tp:taxon-name-part taxon-name-part-type="genus" reg="Peltonychia">P.</tp:taxon-name-part> <tp:taxon-name-part taxon-name-part-type="species" reg="leprieurii">leprieurii</tp:taxon-name-part></tp:taxon-name></italic> from the Alps of northern Italy. Accounting for the locality errors in Italy and Slovenia mentioned above, <italic><tp:taxon-name><tp:taxon-name-part taxon-name-part-type="genus" reg="Peltonychia">Peltonychia</tp:taxon-name-part></tp:taxon-name></italic> is geographically split into two regions: <italic><tp:taxon-name><tp:taxon-name-part taxon-name-part-type="genus" reg="Peltonychia">P.</tp:taxon-name-part> <tp:taxon-name-part taxon-name-part-type="species" reg="leprieurii">leprieurii</tp:taxon-name-part></tp:taxon-name></italic> in northern Italy, and the remaining species in the Pyrenees. The male genitalia of four species of <italic><tp:taxon-name><tp:taxon-name-part taxon-name-part-type="genus" reg="Peltonychia">Peltonychia</tp:taxon-name-part></tp:taxon-name></italic> have been examined: <italic><tp:taxon-name><tp:taxon-name-part taxon-name-part-type="genus" reg="Peltonychia">P.</tp:taxon-name-part> <tp:taxon-name-part taxon-name-part-type="species" reg="leprieurii">leprieurii</tp:taxon-name-part></tp:taxon-name></italic>, <italic><tp:taxon-name><tp:taxon-name-part taxon-name-part-type="genus" reg="Peltonychia">P.</tp:taxon-name-part> <tp:taxon-name-part taxon-name-part-type="species" reg="clavigera">clavigera</tp:taxon-name-part></tp:taxon-name></italic>, <italic><tp:taxon-name><tp:taxon-name-part taxon-name-part-type="genus" reg="Peltonychia">P.</tp:taxon-name-part> <tp:taxon-name-part taxon-name-part-type="species" reg="gabria">gabria</tp:taxon-name-part></tp:taxon-name></italic>, and <italic><tp:taxon-name><tp:taxon-name-part taxon-name-part-type="genus" reg="Peltonychia">P.</tp:taxon-name-part> <tp:taxon-name-part taxon-name-part-type="species" reg="postumicola">postumicola</tp:taxon-name-part></tp:taxon-name></italic>. Based on these genitalic drawings (<xref ref-type="bibr" rid="B14">Chemini 1985</xref>, <xref ref-type="bibr" rid="B61">Martens 1978</xref>, <xref ref-type="bibr" rid="B108">Thaler 1996</xref>), it is obvious that <italic><tp:taxon-name><tp:taxon-name-part taxon-name-part-type="genus" reg="Peltonychia">P.</tp:taxon-name-part> <tp:taxon-name-part taxon-name-part-type="species" reg="leprieurii">leprieurii</tp:taxon-name-part></tp:taxon-name></italic> is very divergent from the other three <italic><tp:taxon-name><tp:taxon-name-part taxon-name-part-type="genus" reg="Peltonychia">Peltonychia</tp:taxon-name-part></tp:taxon-name></italic>, which are very similar (Suppl. material <xref ref-type="supplementary-material" rid="S2">2</xref>: Figure <xref ref-type="fig" rid="F3">3</xref>). This concordance between geography, genital morphology, and our phylogenomic analyses support the separation of <italic><tp:taxon-name><tp:taxon-name-part taxon-name-part-type="genus" reg="Peltonychia">Peltonychia</tp:taxon-name-part></tp:taxon-name></italic> into two genera. However, we refrain from formally making this taxonomic change until all relevant species can be studied.</p><p>The sister relationship of <italic><tp:taxon-name><tp:taxon-name-part taxon-name-part-type="genus" reg="Speleonychia">Speleonychia</tp:taxon-name-part></tp:taxon-name></italic> to the traditional <tp:taxon-name><tp:taxon-name-part taxon-name-part-type="subfamily">Briggsinae</tp:taxon-name-part></tp:taxon-name> (<italic><tp:taxon-name><tp:taxon-name-part taxon-name-part-type="genus" reg="Briggsus">Briggsus</tp:taxon-name-part></tp:taxon-name></italic> + <italic><tp:taxon-name><tp:taxon-name-part taxon-name-part-type="genus" reg="Isolachus">Isolachus</tp:taxon-name-part></tp:taxon-name></italic>) is not surprising given the close geographic proximity of these genera and shared presence of a free ninth tergite and lateral sclerites. The distinct generic status of <italic><tp:taxon-name><tp:taxon-name-part taxon-name-part-type="genus" reg="Arbasus">Arbasus</tp:taxon-name-part></tp:taxon-name></italic> and <italic><tp:taxon-name><tp:taxon-name-part taxon-name-part-type="genus" reg="Buemarinoa">Buemarinoa</tp:taxon-name-part></tp:taxon-name></italic> has been doubted (<xref ref-type="bibr" rid="B55">Kury and Mendes 2007</xref>). The morphological distinction between <italic><tp:taxon-name><tp:taxon-name-part taxon-name-part-type="genus" reg="Arbasus">Arbasus</tp:taxon-name-part></tp:taxon-name></italic> and <italic><tp:taxon-name><tp:taxon-name-part taxon-name-part-type="genus" reg="Buemarinoa">Buemarinoa</tp:taxon-name-part></tp:taxon-name></italic> is minimal and entirely based on tarsal segmentation (<xref ref-type="bibr" rid="B55">Kury and Mendes 2007</xref>), which is typical of the “Roewerian classification” system that resulted in taxa being over split based on irrelevant characters (e.g., <xref ref-type="bibr" rid="B56">Kury et al. 2014</xref>, <xref ref-type="bibr" rid="B57">Kury and Pérez-González 2015</xref>). Aside from the original descriptions with basic drawings (<xref ref-type="bibr" rid="B80">Roewer 1935</xref>, <xref ref-type="bibr" rid="B81">1956</xref>), virtually no taxonomic work has been conducted on <italic><tp:taxon-name><tp:taxon-name-part taxon-name-part-type="genus" reg="Arbasus">Arbasus</tp:taxon-name-part></tp:taxon-name></italic> and <italic><tp:taxon-name><tp:taxon-name-part taxon-name-part-type="genus" reg="Buemarinoa">Buemarinoa</tp:taxon-name-part></tp:taxon-name></italic>. However, <xref ref-type="bibr" rid="B55">Kury and Mendes (2007)</xref> note that they “both look superficially like <italic><tp:taxon-name><tp:taxon-name-part taxon-name-part-type="genus" reg="Hadziani">Hadziani</tp:taxon-name-part></tp:taxon-name></italic> [=<italic><tp:taxon-name><tp:taxon-name-part taxon-name-part-type="genus" reg="Peltonychia">Peltonychia</tp:taxon-name-part></tp:taxon-name></italic>], but with clear troglomorphic traits…”, and their inclusion in <tp:taxon-name><tp:taxon-name-part taxon-name-part-type="family">Cladonychiidae</tp:taxon-name-part></tp:taxon-name> here seems justified.</p></tp:treatment-sec><tp:treatment-sec><!--Section generated to contain objects referenced in tp:taxon-treatment.--><supplementary-material xmlns:xlink="http://www.w3.org/1999/xlink" id="S2" position="float" orientation="portrait" xlink:type="simple"><label>Supplementary material 2</label><caption><p>Figures</p></caption><p>Data type: molecular data</p><p>Explanation note:</p><p>
        <bold>Figure 1.</bold> Outgroup relationships for the 70% dataset. Nodes are fully supported (e.g., 100 bootstrap, 1.0 posterior probability, etc.) unless otherwise indicated. RAxML tree manually rooted according to BEAST topology. Asterisk in ASTRAL tree indicates node not given support values by default.</p><p>
        <bold>Figure 2.</bold> Representative midgut morphology. Only the right half of the midgut is illustrated. Drawings for <tp:taxon-name><tp:taxon-name-part taxon-name-part-type="superfamily">Triaenonychoidea</tp:taxon-name-part></tp:taxon-name> (<italic><tp:taxon-name><tp:taxon-name-part taxon-name-part-type="genus" reg="Synthetonychia">Synthetonychia</tp:taxon-name-part></tp:taxon-name></italic>), <tp:taxon-name><tp:taxon-name-part taxon-name-part-type="infraorder">Grassatores</tp:taxon-name-part></tp:taxon-name> (<italic><tp:taxon-name><tp:taxon-name-part taxon-name-part-type="genus" reg="Discocyrtus">Discocyrtus</tp:taxon-name-part></tp:taxon-name></italic>), <tp:taxon-name><tp:taxon-name-part taxon-name-part-type="family">Cladonychiidae</tp:taxon-name-part></tp:taxon-name>, and <tp:taxon-name><tp:taxon-name-part taxon-name-part-type="family">Paranonychidae</tp:taxon-name-part></tp:taxon-name> redrawn from <xref ref-type="bibr" rid="B21">Dumitrescu (1975</xref>, <xref ref-type="bibr" rid="B22">1976</xref>). Abbreviations: <abbrev xlink:title="diverticulum 1" xlink:type="simple">D1</abbrev> = diverticulum 1; <abbrev xlink:title="opisthosomal diverticula 2" xlink:type="simple">OD2</abbrev> = opisthosomal diverticula 2; <abbrev xlink:title="opisthosomal diverticula 3" xlink:type="simple">OD3</abbrev> = opisthosomal diverticula 3.</p><p>
        <bold>Figure 3.</bold> Representative genital morphology and distribution of <italic><tp:taxon-name><tp:taxon-name-part taxon-name-part-type="genus" reg="Peltonychia">Peltonychia</tp:taxon-name-part></tp:taxon-name></italic> in Europe. Records from Slovenia and Trieste, Italy (red) are in error. Genitalia from left to right: <italic><tp:taxon-name><tp:taxon-name-part taxon-name-part-type="genus" reg="Peltonychia">P.</tp:taxon-name-part> <tp:taxon-name-part taxon-name-part-type="species" reg="clavigera">clavigera</tp:taxon-name-part></tp:taxon-name></italic>, redrawn from <xref ref-type="bibr" rid="B108">Thaler (1996)</xref>; <italic><tp:taxon-name><tp:taxon-name-part taxon-name-part-type="genus" reg="Peltonychia">P.</tp:taxon-name-part> <tp:taxon-name-part taxon-name-part-type="species" reg="leprieurii">leprieurii</tp:taxon-name-part></tp:taxon-name></italic>, redrawn from <xref ref-type="bibr" rid="B14">Chemini (1985)</xref>; <italic><tp:taxon-name><tp:taxon-name-part taxon-name-part-type="genus" reg="Peltonychia">P.</tp:taxon-name-part> <tp:taxon-name-part taxon-name-part-type="species" reg="gabria">gabria</tp:taxon-name-part></tp:taxon-name></italic>, redrawn from <xref ref-type="bibr" rid="B61">Martens (1978)</xref>.</p><p>
        <bold>Figure 4.</bold> SEM penis morphology of <italic><tp:taxon-name><tp:taxon-name-part taxon-name-part-type="genus" reg="Yuria">Yuria</tp:taxon-name-part></tp:taxon-name></italic> and <tp:taxon-name><tp:taxon-name-part taxon-name-part-type="family">Paranonychidae</tp:taxon-name-part></tp:taxon-name>. Scale bars 500 mm.</p><media xlink:href="zookeys-760-001-s002.pdf" mimetype="application" mime-subtype="pdf" position="float" orientation="portrait" xlink:type="simple" id="oo_205615.pdf"/><permissions><license license-type="creative-commons-attribution" xlink:href="http://creativecommons.org/licenses/by/4.0/" xlink:type="simple"><license-p>This is an open access article distributed under the terms of the Creative Commons Attribution License (CC BY 4.0), which permits unrestricted use, distribution, and reproduction in any medium, provided the original author and source are credited.</license-p></license></permissions><attrib specific-use="authors">Shahan Derkarabetian, James Starrett, Nobuo Tsurusaki, Darrell Ubick, Stephanie Castillo Marshal Hedin</attrib></supplementary-material><fig id="F2" position="float" orientation="portrait"><label>Figure 2.</label><caption><p>Geographic distribution of travunioid genera. Colors correspond to classification proposed in this study. Abbreviations: wNA = western North America, eNA = eastern North America, EUR = central and southern Europe, JPN/KOR = Japan and South Korea.</p></caption><graphic xmlns:xlink="http://www.w3.org/1999/xlink" xlink:href="zookeys-760-001-g002.jpg" position="float" orientation="portrait" xlink:type="simple" id="oo_205608.jpg"/></fig><fig id="F1" position="float" orientation="portrait"><label>Figure 1.</label><caption><p>Photographs of live travunioid harvestmen. <bold>A</bold> <italic><tp:taxon-name><tp:taxon-name-part taxon-name-part-type="genus" reg="Theromaster">Theromaster</tp:taxon-name-part> <tp:taxon-name-part taxon-name-part-type="species" reg="brunneus">brunneus</tp:taxon-name-part></tp:taxon-name></italic> <bold>B</bold> <italic><tp:taxon-name><tp:taxon-name-part taxon-name-part-type="genus" reg="Erebomaster">Erebomaster</tp:taxon-name-part></tp:taxon-name></italic> sp. <bold>C</bold> <italic><tp:taxon-name><tp:taxon-name-part taxon-name-part-type="genus" reg="Cryptomaster">Cryptomaster</tp:taxon-name-part> <tp:taxon-name-part taxon-name-part-type="species" reg="leviathan">leviathan</tp:taxon-name-part></tp:taxon-name></italic> <bold>D</bold> <italic><tp:taxon-name><tp:taxon-name-part taxon-name-part-type="genus" reg="Holoscotolemon">Holoscotolemon</tp:taxon-name-part> <tp:taxon-name-part taxon-name-part-type="species" reg="lessiniense">lessiniense</tp:taxon-name-part></tp:taxon-name></italic> <bold>E</bold> <italic><tp:taxon-name><tp:taxon-name-part taxon-name-part-type="genus" reg="Peltonychia">Peltonychia</tp:taxon-name-part> <tp:taxon-name-part taxon-name-part-type="species" reg="leprieurii">leprieurii</tp:taxon-name-part></tp:taxon-name></italic> <bold>F</bold> <italic><tp:taxon-name><tp:taxon-name-part taxon-name-part-type="genus" reg="Trojanella">Trojanella</tp:taxon-name-part> <tp:taxon-name-part taxon-name-part-type="species" reg="serbica">serbica</tp:taxon-name-part></tp:taxon-name></italic> <bold>G</bold> <italic><tp:taxon-name><tp:taxon-name-part taxon-name-part-type="genus" reg="Briggsus">Briggsus</tp:taxon-name-part></tp:taxon-name></italic> sp. <bold>H</bold> <italic><tp:taxon-name><tp:taxon-name-part taxon-name-part-type="genus" reg="Isolachus">Isolachus</tp:taxon-name-part> <tp:taxon-name-part taxon-name-part-type="species" reg="spinosus">spinosus</tp:taxon-name-part></tp:taxon-name></italic> <bold>I</bold> <italic><tp:taxon-name><tp:taxon-name-part taxon-name-part-type="genus" reg="Speleonychia">Speleonychia</tp:taxon-name-part> <tp:taxon-name-part taxon-name-part-type="species" reg="sengeri">sengeri</tp:taxon-name-part></tp:taxon-name></italic> <bold>J</bold> <italic><tp:taxon-name><tp:taxon-name-part taxon-name-part-type="genus" reg="Yuria">Yuria</tp:taxon-name-part> <tp:taxon-name-part taxon-name-part-type="species" reg="pulcra">pulcra</tp:taxon-name-part></tp:taxon-name></italic> <bold>K</bold> <italic><tp:taxon-name><tp:taxon-name-part taxon-name-part-type="genus" reg="Paranonychus">Paranonychus</tp:taxon-name-part> <tp:taxon-name-part taxon-name-part-type="species" reg="brunneus">brunneus</tp:taxon-name-part></tp:taxon-name></italic> <bold>L</bold> <italic><tp:taxon-name><tp:taxon-name-part taxon-name-part-type="genus" reg="Sclerobunus">Sclerobunus</tp:taxon-name-part> <tp:taxon-name-part taxon-name-part-type="species" reg="nondimorphicus">nondimorphicus</tp:taxon-name-part></tp:taxon-name></italic> <bold>M</bold> <italic><tp:taxon-name><tp:taxon-name-part taxon-name-part-type="genus" reg="Metanippononychus">Metanippononychus</tp:taxon-name-part></tp:taxon-name></italic> sp. <bold>N</bold> <italic><tp:taxon-name><tp:taxon-name-part taxon-name-part-type="genus" reg="Zuma">Zuma</tp:taxon-name-part> <tp:taxon-name-part taxon-name-part-type="species" reg="acuta">acuta</tp:taxon-name-part></tp:taxon-name></italic> <bold>O</bold> <italic><tp:taxon-name><tp:taxon-name-part taxon-name-part-type="genus" reg="Kainonychus">Kainonychus</tp:taxon-name-part> <tp:taxon-name-part taxon-name-part-type="species" reg="akamai">akamai</tp:taxon-name-part></tp:taxon-name></italic>. All photos by MH, except <bold>D, E</bold> (courtesy of and copyright A. Schönhofer), and <bold>F</bold> (courtesy of and copyright I. Karaman).</p></caption><graphic xmlns:xlink="http://www.w3.org/1999/xlink" xlink:href="zookeys-760-001-g001.jpg" position="float" orientation="portrait" xlink:type="simple" id="oo_205607.jpg"/></fig><fig id="F3" position="float" orientation="portrait"><label>Figure 3.</label><caption><p>Phylogenetic relationships among major laniatorean lineages. Lower phylogenies correspond to results presented in this study. Nodes are fully supported (100% bootstrap or 1.0 posterior probability), unless indicated otherwise. Numbers in lower left phylogeny correspond to support values from 50% RAxML concatenated (top), and from 70% RAxML partitioned (bottom) analyses. Numbers in ASTRAL phylogeny based on 50% (top) and 70% (bottom) matrices.</p></caption><graphic xmlns:xlink="http://www.w3.org/1999/xlink" xlink:href="zookeys-760-001-g003.jpg" position="float" orientation="portrait" xlink:type="simple" id="oo_205609.jpg"/></fig><fig id="F5" position="float" orientation="portrait"><label>Figure 5.</label><caption><p>Phylogenomic relationships among travunioid genera. Left: 70% SVDQuartets. Right: 70% ASTRAL. Nodes are fully supported (100% bootstrap), unless indicated.</p></caption><graphic xmlns:xlink="http://www.w3.org/1999/xlink" xlink:href="zookeys-760-001-g005.jpg" position="float" orientation="portrait" xlink:type="simple" id="oo_205611.jpg"/></fig></tp:treatment-sec><ref-list><ref id="B21"><mixed-citation xmlns:xlink="http://www.w3.org/1999/xlink" xlink:type="simple">
          <person-group><name name-style="western"><surname>Dumitrescu</surname><given-names>DO</given-names></name></person-group> (<year>1975</year>) Contribution a l’étude morphologique de l’appareil digestif (intestin moyen) des opilions. Proceedings of the 6th International Arachnology Congress, Amsterdam IV, April 1974. Vrije Universiteit at Amsterdam, 150–155.</mixed-citation></ref><ref id="B22"><mixed-citation xmlns:xlink="http://www.w3.org/1999/xlink" xlink:type="simple">
          <person-group><name name-style="western"><surname>Dumitrescu</surname><given-names>DO</given-names></name></person-group> (<year>1976</year>) <article-title>Recherches morphologiques sur l’appareil digestif (intestin moyen) des Gonyleptomorphi (<tp:taxon-name><tp:taxon-name-part taxon-name-part-type="class">Arachnida</tp:taxon-name-part></tp:taxon-name>, Opilionida).</article-title> <source>Travaux du Muséum d’Histoire naturelle (Grigore Antipa)</source> <volume>17</volume>: <fpage>17</fpage>–<lpage>30</lpage>.</mixed-citation></ref><ref id="B108"><mixed-citation xmlns:xlink="http://www.w3.org/1999/xlink" xlink:type="simple">
          <person-group><name name-style="western"><surname>Thaler</surname><given-names>K</given-names></name></person-group> (<year>1996</year>) <article-title>Neue Funde europäischer Krallenweberknechte.</article-title> <source>Berichte des naturwissenschaftlichen-medizinischen Verein Innsbruck</source> <volume>83</volume>: <fpage>135</fpage>–<lpage>148</lpage>.</mixed-citation></ref><ref id="B14"><mixed-citation xmlns:xlink="http://www.w3.org/1999/xlink" xlink:type="simple">
          <person-group><name name-style="western"><surname>Chemini</surname><given-names>C</given-names></name></person-group> (<year>1985</year>) <article-title>Descrizione del maschio di <italic><tp:taxon-name><tp:taxon-name-part taxon-name-part-type="genus">Peltonychia</tp:taxon-name-part> <tp:taxon-name-part taxon-name-part-type="species">leprieuri</tp:taxon-name-part></tp:taxon-name></italic> (Lucas) e ridescrizione di <italic><tp:taxon-name><tp:taxon-name-part taxon-name-part-type="genus">Mitostoma</tp:taxon-name-part> <tp:taxon-name-part taxon-name-part-type="species">orobicum</tp:taxon-name-part></tp:taxon-name></italic> (Caporiacco) (<tp:taxon-name><tp:taxon-name-part taxon-name-part-type="class">Arachnida</tp:taxon-name-part></tp:taxon-name>, <tp:taxon-name><tp:taxon-name-part taxon-name-part-type="order">Opiliones</tp:taxon-name-part></tp:taxon-name>).</article-title> <source>Bollettino della Societá Entomologica Italiana</source> <volume>117</volume>: <fpage>72</fpage>–<lpage>75</lpage>.</mixed-citation></ref><ref id="B61"><mixed-citation xmlns:xlink="http://www.w3.org/1999/xlink" xlink:type="simple">
          <person-group><name name-style="western"><surname>Martens</surname><given-names>J</given-names></name></person-group> (<year>1978</year>) Spinnentiere, <tp:taxon-name><tp:taxon-name-part taxon-name-part-type="class">Arachnida</tp:taxon-name-part></tp:taxon-name>: Weberknechte, <tp:taxon-name><tp:taxon-name-part taxon-name-part-type="order">Opiliones</tp:taxon-name-part></tp:taxon-name>. VEB Gustav Fischer Verlag, 464 pp.</mixed-citation></ref><ref id="B45"><mixed-citation xmlns:xlink="http://www.w3.org/1999/xlink" xlink:type="simple">
          <person-group><name name-style="western"><surname>Karaman</surname><given-names>IM</given-names></name></person-group> (<year>2005</year>) <article-title><italic><tp:taxon-name><tp:taxon-name-part taxon-name-part-type="genus">Trojanella</tp:taxon-name-part> <tp:taxon-name-part taxon-name-part-type="species">serbica</tp:taxon-name-part></tp:taxon-name></italic> gen. n., sp. n., a remarkable new troglobitic travunioid (<tp:taxon-name><tp:taxon-name-part taxon-name-part-type="order">Opiliones</tp:taxon-name-part></tp:taxon-name>, <tp:taxon-name><tp:taxon-name-part taxon-name-part-type="suborder">Laniatores</tp:taxon-name-part></tp:taxon-name>, <tp:taxon-name><tp:taxon-name-part taxon-name-part-type="superfamily">Travunioidea</tp:taxon-name-part></tp:taxon-name>).</article-title> <source>Revue Suisse de Zoologie</source> <volume>112</volume>: <fpage>439</fpage>–<lpage>456</lpage>.<ext-link xlink:type="simple" ext-link-type="doi" xlink:href="10.5962/bhl.part.80308">https://doi.org/10.5962/bhl.part.80308</ext-link></mixed-citation></ref><ref id="B96"><mixed-citation xmlns:xlink="http://www.w3.org/1999/xlink" xlink:type="simple">
          <person-group><name name-style="western"><surname>Starrett</surname><given-names>J</given-names></name><name name-style="western"><surname>Derkarabetian</surname><given-names>S</given-names></name><name name-style="western"><surname>Richart</surname><given-names>CH</given-names></name><name name-style="western"><surname>Cabrero</surname><given-names>A</given-names></name><name name-style="western"><surname>Hedin</surname><given-names>M</given-names></name></person-group> (<year>2016</year>) <article-title>A new monster from southwest Oregon forests: <italic><tp:taxon-name><tp:taxon-name-part taxon-name-part-type="genus">Cryptomaster</tp:taxon-name-part> <tp:taxon-name-part taxon-name-part-type="species">behemoth</tp:taxon-name-part></tp:taxon-name></italic> sp. n. (<tp:taxon-name><tp:taxon-name-part taxon-name-part-type="order">Opiliones</tp:taxon-name-part></tp:taxon-name>, <tp:taxon-name><tp:taxon-name-part taxon-name-part-type="suborder">Laniatores</tp:taxon-name-part></tp:taxon-name>, <tp:taxon-name><tp:taxon-name-part taxon-name-part-type="superfamily">Travunioidea</tp:taxon-name-part></tp:taxon-name>).</article-title> <source>ZooKeys</source> <volume>555</volume>: <fpage>11</fpage>–<lpage>35</lpage>. <ext-link xlink:type="simple" ext-link-type="doi" xlink:href="10.3897/zookeys.555.6274">https://doi.org/10.3897/zookeys.555.6274</ext-link></mixed-citation></ref><ref id="B11"><mixed-citation xmlns:xlink="http://www.w3.org/1999/xlink" xlink:type="simple">
          <person-group><name name-style="western"><surname>Briggs</surname><given-names>TS</given-names></name></person-group> (<year>1971b</year>) <article-title>The harvestmen of family <tp:taxon-name><tp:taxon-name-part taxon-name-part-type="family">Triaenonychidae</tp:taxon-name-part></tp:taxon-name> in North America (<tp:taxon-name><tp:taxon-name-part taxon-name-part-type="order">Opiliones</tp:taxon-name-part></tp:taxon-name>).</article-title> <source>Occasional Papers of the California Academy of Sciences</source> <volume>90</volume>: <fpage>1</fpage>–<lpage>43</lpage>.</mixed-citation></ref><ref id="B71"><mixed-citation xmlns:xlink="http://www.w3.org/1999/xlink" xlink:type="simple">
          <person-group><name name-style="western"><surname>Özdikmen</surname><given-names>H</given-names></name><name name-style="western"><surname>Demir</surname><given-names>H</given-names></name></person-group> (<year>2008</year>) <article-title>New family and genus names, <tp:taxon-name><tp:taxon-name-part taxon-name-part-type="family">Briggsidae</tp:taxon-name-part></tp:taxon-name> nom. nov. and <italic><tp:taxon-name><tp:taxon-name-part taxon-name-part-type="genus">Briggsus</tp:taxon-name-part></tp:taxon-name></italic> nom nov., for the harvestmen (<tp:taxon-name><tp:taxon-name-part taxon-name-part-type="order">Opiliones</tp:taxon-name-part></tp:taxon-name>: <tp:taxon-name><tp:taxon-name-part taxon-name-part-type="suborder">Laniatores</tp:taxon-name-part></tp:taxon-name>).</article-title> <source>Munis Entomology and Zoology</source> <volume>3</volume>: <fpage>174</fpage>–<lpage>176</lpage>.</mixed-citation></ref><ref id="B70"><mixed-citation xmlns:xlink="http://www.w3.org/1999/xlink" xlink:type="simple">
          <person-group><name name-style="western"><surname>Novak</surname><given-names>T</given-names></name><name name-style="western"><surname>Gruber</surname><given-names>J</given-names></name></person-group> (<year>2000</year>) <article-title>Remarks on published data on harvestmen (<tp:taxon-name><tp:taxon-name-part taxon-name-part-type="class">Arachnida</tp:taxon-name-part></tp:taxon-name>: <tp:taxon-name><tp:taxon-name-part taxon-name-part-type="order">Opiliones</tp:taxon-name-part></tp:taxon-name>) from Slovenia.</article-title> <source>Annales, (Koper) Series Historia Naturalis</source> <volume>10</volume>: <fpage>281</fpage>–<lpage>308</lpage>.</mixed-citation></ref><ref id="B111"><mixed-citation xmlns:xlink="http://www.w3.org/1999/xlink" xlink:type="simple">
          <person-group><name name-style="western"><surname>Ubick</surname><given-names>D</given-names></name><name name-style="western"><surname>Dunlop</surname><given-names>JA</given-names></name></person-group> (<year>2005</year>) <article-title>On the placement of the Baltic amber harvestman <italic><tp:taxon-name><tp:taxon-name-part taxon-name-part-type="genus">Gonyleptes</tp:taxon-name-part> <tp:taxon-name-part taxon-name-part-type="species">nemastomoides</tp:taxon-name-part></tp:taxon-name></italic> Koch &amp; Berendt, 1854, with notes on the phylogeny of <tp:taxon-name><tp:taxon-name-part taxon-name-part-type="family">Cladonychiidae</tp:taxon-name-part></tp:taxon-name> (<tp:taxon-name><tp:taxon-name-part taxon-name-part-type="order">Opiliones</tp:taxon-name-part></tp:taxon-name>, <tp:taxon-name><tp:taxon-name-part taxon-name-part-type="suborder">Laniatores</tp:taxon-name-part></tp:taxon-name>, <tp:taxon-name><tp:taxon-name-part taxon-name-part-type="superfamily">Travunioidea</tp:taxon-name-part></tp:taxon-name>).</article-title> <source>Mitteilungen aus dem Museum für Naturkunde zu Berlin, Geowissenschaftliche Reihe</source> <volume>8</volume>: <fpage>75</fpage>–<lpage>82</lpage>. <ext-link xlink:type="simple" ext-link-type="doi" xlink:href="10.1002/mmng.200410005">https://doi.org/10.1002/mmng.200410005</ext-link></mixed-citation></ref><ref id="B55"><mixed-citation xmlns:xlink="http://www.w3.org/1999/xlink" xlink:type="simple">
          <person-group><name name-style="western"><surname>Kury</surname><given-names>AB</given-names></name><name name-style="western"><surname>Mendes</surname><given-names>AC</given-names></name></person-group> (<year>2007</year>) <article-title>Taxonomic status of the European genera of <tp:taxon-name><tp:taxon-name-part taxon-name-part-type="family">Travuniidae</tp:taxon-name-part></tp:taxon-name> (<tp:taxon-name><tp:taxon-name-part taxon-name-part-type="class">Arachnida</tp:taxon-name-part></tp:taxon-name>, <tp:taxon-name><tp:taxon-name-part taxon-name-part-type="order">Opiliones</tp:taxon-name-part></tp:taxon-name>, <tp:taxon-name><tp:taxon-name-part taxon-name-part-type="suborder">Laniatores</tp:taxon-name-part></tp:taxon-name>).</article-title> <source>Munis Entomology &amp; Zoology</source> <volume>2</volume>: <fpage>1</fpage>–<lpage>14</lpage>.</mixed-citation></ref><ref id="B56"><mixed-citation xmlns:xlink="http://www.w3.org/1999/xlink" xlink:type="simple">
          <person-group><name name-style="western"><surname>Kury</surname><given-names>AB</given-names></name><name name-style="western"><surname>Mendes</surname><given-names>AC</given-names></name><name name-style="western"><surname>Souza</surname><given-names>DR</given-names></name></person-group> (<year>2014</year>) World Checklist of <tp:taxon-name><tp:taxon-name-part taxon-name-part-type="order">Opiliones</tp:taxon-name-part></tp:taxon-name> species (<tp:taxon-name><tp:taxon-name-part taxon-name-part-type="class">Arachnida</tp:taxon-name-part></tp:taxon-name>). Part 1: <tp:taxon-name><tp:taxon-name-part taxon-name-part-type="suborder">Laniatores</tp:taxon-name-part></tp:taxon-name>–<tp:taxon-name><tp:taxon-name-part taxon-name-part-type="superfamily">Travunioidea</tp:taxon-name-part></tp:taxon-name> and <tp:taxon-name><tp:taxon-name-part taxon-name-part-type="superfamily">Triaenonychoidea</tp:taxon-name-part></tp:taxon-name>. Biodiversity Data Journal 2: e4094. <ext-link xlink:type="simple" ext-link-type="doi" xlink:href="10.3897/BDJ.2.e4094">https://doi.org/10.3897/BDJ.2.e4094</ext-link></mixed-citation></ref><ref id="B57"><mixed-citation xmlns:xlink="http://www.w3.org/1999/xlink" xlink:type="simple">
          <person-group><name name-style="western"><surname>Kury</surname><given-names>AB</given-names></name><name name-style="western"><surname>Pérez-González</surname><given-names>A</given-names></name></person-group> (<year>2015</year>) A companion to Part 2 of the World Checklist of <tp:taxon-name><tp:taxon-name-part taxon-name-part-type="order">Opiliones</tp:taxon-name-part></tp:taxon-name> species (<tp:taxon-name><tp:taxon-name-part taxon-name-part-type="class">Arachnida</tp:taxon-name-part></tp:taxon-name>): <tp:taxon-name><tp:taxon-name-part taxon-name-part-type="suborder">Laniatores</tp:taxon-name-part></tp:taxon-name>–<tp:taxon-name><tp:taxon-name-part taxon-name-part-type="superfamily">Samooidea</tp:taxon-name-part></tp:taxon-name>, <tp:taxon-name><tp:taxon-name-part taxon-name-part-type="superfamily">Zalmoxoidea</tp:taxon-name-part></tp:taxon-name> and <tp:taxon-name><tp:taxon-name-part taxon-name-part-type="infraorder">Grassatores</tp:taxon-name-part></tp:taxon-name> <italic>incertae sedis</italic>. Biodiversity Data Journal 3: e6663. <ext-link xlink:type="simple" ext-link-type="doi" xlink:href="10.3897/BDJ.3.e6663">https://doi.org/10.3897/BDJ.3.e6663</ext-link></mixed-citation></ref><ref id="B80"><mixed-citation xmlns:xlink="http://www.w3.org/1999/xlink" xlink:type="simple">
          <person-group><name name-style="western"><surname>Roewer</surname><given-names>CF</given-names></name></person-group> (<year>1935</year>) <article-title><tp:taxon-name><tp:taxon-name-part taxon-name-part-type="order">Opiliones</tp:taxon-name-part></tp:taxon-name>. Fünfte Serie, zugleich eine Revision aller bisher bekannten europäischen <tp:taxon-name><tp:taxon-name-part taxon-name-part-type="suborder">Laniatores</tp:taxon-name-part></tp:taxon-name>. Biospeologica. LXII.</article-title> <source>Archives de Zoologie Expérimentale et Générale, Paris</source> <volume>78</volume>: <fpage>1</fpage>–<lpage>96</lpage>.</mixed-citation></ref><ref id="B81"><mixed-citation xmlns:xlink="http://www.w3.org/1999/xlink" xlink:type="simple">
          <person-group><name name-style="western"><surname>Roewer</surname><given-names>CF</given-names></name></person-group> (<year>1956</year>) <article-title>Cavernicole Arachniden aus Sardinien II.</article-title> <source>Fragmenta Entomologica, Roma</source> <volume>2</volume>: <fpage>97</fpage>–<lpage>104</lpage>.</mixed-citation></ref></ref-list></tp:taxon-treatment>
