# Supplementary material for: A stable phylogenomic classification of Travunioidea (Arachnida, Opiliones, Laniatores) based on sequence capture of ultraconserved elements
Source: Zookeys. 2018 May 28;(760):1–36. doi: 10.3897/zookeys.760.24937 (PMC5986891; doi:10.3897/zookeys.760.24937)
Supplement: XML Treatment for PARANONYCHIDAE [file zookeys.760.24937-treatment4.xml]

<!DOCTYPE tp:taxon-treatment
  PUBLIC "-//TaxonX//DTD Taxonomic Treatment Publishing DTD v0 20100105//EN" "tax-treatment-NSO.dtd">
<tp:taxon-treatment xmlns:tp="http://www.plazi.org/taxpub"><tp:treatment-meta><kwd-group><label>Taxon classification</label><kwd><named-content xmlns:xlink="http://www.w3.org/1999/xlink" content-type="kingdom">Animalia</named-content></kwd><kwd><named-content xmlns:xlink="http://www.w3.org/1999/xlink" content-type="order">ORDO</named-content></kwd><kwd><named-content xmlns:xlink="http://www.w3.org/1999/xlink" content-type="family">FAMILIA</named-content></kwd></kwd-group><mixed-citation publication-type="journal"><person-group><name><surname>Derkarabetian</surname><given-names>Shahan</given-names></name><name><surname>Starrett</surname><given-names>James</given-names></name><name><surname>Tsurusaki</surname><given-names>Nobuo</given-names></name><name><surname>Ubick</surname><given-names>Darrell</given-names></name><name><surname>Castillo</surname><given-names>Stephanie</given-names></name><name><surname>Hedin</surname><given-names>Marshal</given-names></name></person-group><article-title>A stable phylogenomic classification of <tp:taxon-name><tp:taxon-name-part taxon-name-part-type="superfamily">Travunioidea</tp:taxon-name-part></tp:taxon-name> (<tp:taxon-name><tp:taxon-name-part taxon-name-part-type="class">Arachnida</tp:taxon-name-part></tp:taxon-name>, <tp:taxon-name><tp:taxon-name-part taxon-name-part-type="order">Opiliones</tp:taxon-name-part></tp:taxon-name>, <tp:taxon-name><tp:taxon-name-part taxon-name-part-type="suborder">Laniatores</tp:taxon-name-part></tp:taxon-name>) based on sequence capture of ultraconserved elements</article-title><source>Zookeys</source><day>28</day><month>5</month><year>2018</year><volume>2018</volume><issue>760</issue><fpage>1</fpage><lpage>36</lpage><pub-id pub-id-type="doi">10.3897/zookeys.760.24937</pub-id></mixed-citation></tp:treatment-meta><tp:nomenclature><label>Family</label><tp:taxon-name>
              <tp:taxon-name-part taxon-name-part-type="family">PARANONYCHIDAE</tp:taxon-name-part>
            </tp:taxon-name><tp:taxon-authority>Briggs, 1971</tp:taxon-authority></tp:nomenclature><tp:treatment-sec sec-type="type genus" id="SECID0EJIBI"><title>Type genus.</title><p>
              <italic><tp:taxon-name><tp:taxon-name-part taxon-name-part-type="genus" reg="Paranonychus">Paranonychus</tp:taxon-name-part></tp:taxon-name></italic> Briggs, 1971</p></tp:treatment-sec><tp:treatment-sec sec-type="type species" id="SECID0EWIBI"><title>Type species.</title><p>
              <italic><tp:taxon-name><tp:taxon-name-part taxon-name-part-type="genus" reg="Paranonychus">Paranonychus</tp:taxon-name-part> <tp:taxon-name-part taxon-name-part-type="species" reg="brunneus">brunneus</tp:taxon-name-part></tp:taxon-name></italic> (Banks, 1893).</p></tp:treatment-sec><tp:treatment-sec sec-type="diagnosis" id="SECID0EHJBI"><title>Diagnosis.</title><p>The <tp:taxon-name><tp:taxon-name-part taxon-name-part-type="family">Paranonychidae</tp:taxon-name-part></tp:taxon-name> can be diagnosed by their relatively complex glans (except <italic><tp:taxon-name><tp:taxon-name-part taxon-name-part-type="genus" reg="Paranonychus">Paranonychus</tp:taxon-name-part></tp:taxon-name></italic>) (Figure <xref ref-type="fig" rid="F7">7</xref> and Suppl. material <xref ref-type="supplementary-material" rid="S2">2</xref>: Figure <xref ref-type="fig" rid="F4">4</xref>), and by their intestinal complex (Suppl. material <xref ref-type="supplementary-material" rid="S2">2</xref>: Figure <xref ref-type="fig" rid="F2">2</xref>). For all taxa that have been examined, the paranonychids possess a small <abbrev xmlns:xlink="http://www.w3.org/1999/xlink" xlink:title="diverticulum 1" xlink:type="simple">D1</abbrev> that is circular to subtriangular, and a simple and shorter <abbrev xmlns:xlink="http://www.w3.org/1999/xlink" xlink:title="opisthosomal diverticula 3" xlink:type="simple">OD3</abbrev>. The paranonychids are restricted to western North America and East Asia. In southern Japan the paranonychids are sympatric with <italic><tp:taxon-name><tp:taxon-name-part taxon-name-part-type="genus" reg="Yuria">Yuria</tp:taxon-name-part></tp:taxon-name></italic> and can be diagnosed by several characteristics: <italic><tp:taxon-name><tp:taxon-name-part taxon-name-part-type="genus" reg="Yuria">Yuria</tp:taxon-name-part></tp:taxon-name></italic> possesses a free ninth tergite, and the penis has a dorsal plate with fused stylus; the paranonychids do not have a free ninth tergite and the penis glans lacks a dorsal plate. In western North America, the paranonychids are sympatric and syntopic in surface habitats with the <tp:taxon-name><tp:taxon-name-part taxon-name-part-type="family">Cladonychiidae</tp:taxon-name-part></tp:taxon-name> (<italic><tp:taxon-name><tp:taxon-name-part taxon-name-part-type="genus" reg="Briggsus">Briggsus</tp:taxon-name-part></tp:taxon-name></italic>, <italic><tp:taxon-name><tp:taxon-name-part taxon-name-part-type="genus" reg="Isolachus">Isolachus</tp:taxon-name-part></tp:taxon-name></italic>) and <tp:taxon-name><tp:taxon-name-part taxon-name-part-type="family">Cryptomastridae</tp:taxon-name-part></tp:taxon-name> (<italic><tp:taxon-name><tp:taxon-name-part taxon-name-part-type="genus" reg="Cryptomaster">Cryptomaster</tp:taxon-name-part></tp:taxon-name></italic>). The paranonychids can be differentiated from these families by the structure of <abbrev xmlns:xlink="http://www.w3.org/1999/xlink" xlink:title="diverticulum 1" xlink:type="simple">D1</abbrev>: paranonychids possess a small circular to subtriangular unbranched <abbrev xmlns:xlink="http://www.w3.org/1999/xlink" xlink:title="diverticulum 1" xlink:type="simple">D1</abbrev>, while <tp:taxon-name><tp:taxon-name-part taxon-name-part-type="family">Cladonychiidae</tp:taxon-name-part></tp:taxon-name> and <tp:taxon-name><tp:taxon-name-part taxon-name-part-type="family">Cryptomastridae</tp:taxon-name-part></tp:taxon-name> possess an elongate, triangular, and branched <abbrev xmlns:xlink="http://www.w3.org/1999/xlink" xlink:title="diverticulum 1" xlink:type="simple">D1</abbrev>.</p></tp:treatment-sec><tp:treatment-sec sec-type="Included genera and species" id="SECID0EAMBI"><title>Included genera and species.</title><p>
              <bold><italic><tp:taxon-name><tp:taxon-name-part taxon-name-part-type="genus" reg="Paranonychus">Paranonychus</tp:taxon-name-part></tp:taxon-name></italic></bold> (Figure <xref ref-type="fig" rid="F1">1K</xref>). This trans-Beringian genus includes three known species: <italic><tp:taxon-name><tp:taxon-name-part taxon-name-part-type="genus" reg="Paranonychus">P.</tp:taxon-name-part> <tp:taxon-name-part taxon-name-part-type="species" reg="brunneus">brunneus</tp:taxon-name-part></tp:taxon-name></italic> (Banks, 1893) distributed in the Coast and Cascade Ranges of Oregon and Washington with records extending north to Alaska; <italic><tp:taxon-name><tp:taxon-name-part taxon-name-part-type="genus" reg="Paranonychus">P.</tp:taxon-name-part> <tp:taxon-name-part taxon-name-part-type="species" reg="concolor">concolor</tp:taxon-name-part></tp:taxon-name></italic> Briggs, 1971, recorded from a single location in the southern Cascade Range of Oregon; and <italic><tp:taxon-name><tp:taxon-name-part taxon-name-part-type="genus" reg="Paranonychus">P.</tp:taxon-name-part> <tp:taxon-name-part taxon-name-part-type="species" reg="fuscus">fuscus</tp:taxon-name-part></tp:taxon-name></italic> found throughout northern Honshu in Japan.</p><p>
              <bold><italic><tp:taxon-name><tp:taxon-name-part taxon-name-part-type="genus" reg="Metanonychus">Metanonychus</tp:taxon-name-part></tp:taxon-name></italic></bold> Briggs, 1971. This genus and all species were described by Briggs (1971) and are restricted to the moist forests of the Pacific Northwest of North America. <italic><tp:taxon-name><tp:taxon-name-part taxon-name-part-type="genus" reg="Metanonychus">Metanonychus</tp:taxon-name-part></tp:taxon-name></italic> includes three species: <italic><tp:taxon-name><tp:taxon-name-part taxon-name-part-type="genus" reg="Metanonychus">M.</tp:taxon-name-part> <tp:taxon-name-part taxon-name-part-type="species" reg="nigricans">nigricans</tp:taxon-name-part></tp:taxon-name></italic> Briggs, 1971 with two subspecies, <italic><tp:taxon-name><tp:taxon-name-part taxon-name-part-type="genus" reg="Metanonychus">M.</tp:taxon-name-part> <tp:taxon-name-part taxon-name-part-type="species" reg="nigricans">n.</tp:taxon-name-part> <tp:taxon-name-part taxon-name-part-type="subspecies" reg="nigricans">nigricans</tp:taxon-name-part></tp:taxon-name></italic> and <italic><tp:taxon-name><tp:taxon-name-part taxon-name-part-type="genus" reg="Metanonychus">M.</tp:taxon-name-part> <tp:taxon-name-part taxon-name-part-type="species" reg="nigricans">n.</tp:taxon-name-part> <tp:taxon-name-part taxon-name-part-type="subspecies" reg="oregonus">oregonus</tp:taxon-name-part></tp:taxon-name></italic>, found in Oregon; <italic><tp:taxon-name><tp:taxon-name-part taxon-name-part-type="genus" reg="Metanonychus">M.</tp:taxon-name-part> <tp:taxon-name-part taxon-name-part-type="species" reg="setulus">setulus</tp:taxon-name-part></tp:taxon-name></italic> Briggs, 1971 with five subspecies, <italic><tp:taxon-name><tp:taxon-name-part taxon-name-part-type="genus" reg="Metanonychus">M.</tp:taxon-name-part> <tp:taxon-name-part taxon-name-part-type="species" reg="setulus">s.</tp:taxon-name-part> <tp:taxon-name-part taxon-name-part-type="subspecies" reg="setulus">setulus</tp:taxon-name-part></tp:taxon-name></italic>, <italic><tp:taxon-name><tp:taxon-name-part taxon-name-part-type="genus" reg="Metanonychus">M.</tp:taxon-name-part> <tp:taxon-name-part taxon-name-part-type="species" reg="setulus">s.</tp:taxon-name-part> <tp:taxon-name-part taxon-name-part-type="subspecies" reg="cascadus">cascadus</tp:taxon-name-part></tp:taxon-name></italic>, <italic><tp:taxon-name><tp:taxon-name-part taxon-name-part-type="genus" reg="Metanonychus">M.</tp:taxon-name-part> <tp:taxon-name-part taxon-name-part-type="species" reg="setulus">s.</tp:taxon-name-part> <tp:taxon-name-part taxon-name-part-type="subspecies" reg="mazamus">mazamus</tp:taxon-name-part></tp:taxon-name></italic>, <italic><tp:taxon-name><tp:taxon-name-part taxon-name-part-type="genus" reg="Metanonychus">M.</tp:taxon-name-part> <tp:taxon-name-part taxon-name-part-type="species" reg="setulus">s.</tp:taxon-name-part> <tp:taxon-name-part taxon-name-part-type="subspecies" reg="navarrus">navarrus</tp:taxon-name-part></tp:taxon-name></italic>, and <italic><tp:taxon-name><tp:taxon-name-part taxon-name-part-type="genus" reg="Metanonychus">M.</tp:taxon-name-part> <tp:taxon-name-part taxon-name-part-type="species" reg="setulus">s.</tp:taxon-name-part> <tp:taxon-name-part taxon-name-part-type="subspecies" reg="obrieni">obrieni</tp:taxon-name-part></tp:taxon-name></italic>, found in Oregon, Washington, and northern California; and <italic><tp:taxon-name><tp:taxon-name-part taxon-name-part-type="genus" reg="Metanonychus">M.</tp:taxon-name-part> <tp:taxon-name-part taxon-name-part-type="species" reg="idahoensis">idahoensis</tp:taxon-name-part></tp:taxon-name></italic> Briggs, 1971 found in northern Idaho.</p><p>
              <bold><italic><tp:taxon-name><tp:taxon-name-part taxon-name-part-type="genus" reg="Sclerobunus">Sclerobunus</tp:taxon-name-part></tp:taxon-name></italic></bold> Banks, 1893 (Figure <xref ref-type="fig" rid="F1">1L</xref>). Recently revised by <xref ref-type="bibr" rid="B19">Derkarabetian and Hedin (2014)</xref>, <italic><tp:taxon-name><tp:taxon-name-part taxon-name-part-type="genus" reg="Sclerobunus">Sclerobunus</tp:taxon-name-part></tp:taxon-name></italic> is distributed throughout western North America and currently includes 12 species divided into three species groups. The <italic>nondimorphicus</italic> group includes <italic><tp:taxon-name><tp:taxon-name-part taxon-name-part-type="genus" reg="Sclerobunus">S.</tp:taxon-name-part> <tp:taxon-name-part taxon-name-part-type="species" reg="nondimorphicus">nondimorphicus</tp:taxon-name-part></tp:taxon-name></italic> Briggs, 1971 from Oregon, Washington, and British Columbia, and <italic><tp:taxon-name><tp:taxon-name-part taxon-name-part-type="genus" reg="Sclerobunus">S.</tp:taxon-name-part> <tp:taxon-name-part taxon-name-part-type="species" reg="idahoensis">idahoensis</tp:taxon-name-part></tp:taxon-name></italic> Briggs, 1971 from northern Idaho. The cave-obligate <italic>cavicolens</italic> group includes: <italic><tp:taxon-name><tp:taxon-name-part taxon-name-part-type="genus" reg="Sclerobunus">Sclerobunus</tp:taxon-name-part> <tp:taxon-name-part taxon-name-part-type="species" reg="cavicolens">cavicolens</tp:taxon-name-part></tp:taxon-name></italic> (Banks, 1905) restricted to Lewis and Clark Caverns, Montana; <italic><tp:taxon-name><tp:taxon-name-part taxon-name-part-type="genus" reg="Sclerobunus">Sclerobunus</tp:taxon-name-part> <tp:taxon-name-part taxon-name-part-type="species" reg="ungulatus">ungulatus</tp:taxon-name-part></tp:taxon-name></italic> (Briggs, 1971) from caves in Great Basin National Park, Nevada; <italic><tp:taxon-name><tp:taxon-name-part taxon-name-part-type="genus" reg="Sclerobunus">Sclerobunus</tp:taxon-name-part> <tp:taxon-name-part taxon-name-part-type="species" reg="madhousensis">madhousensis</tp:taxon-name-part></tp:taxon-name></italic> (Briggs, 1971) from caves near Provo, Utah. The <italic>robustus</italic> group includes the widespread <italic><tp:taxon-name><tp:taxon-name-part taxon-name-part-type="genus" reg="Sclerobunus">S.</tp:taxon-name-part> <tp:taxon-name-part taxon-name-part-type="species" reg="robustus">robustus</tp:taxon-name-part></tp:taxon-name></italic> (Packard, 1877), <italic><tp:taxon-name><tp:taxon-name-part taxon-name-part-type="genus" reg="Sclerobunus">S.</tp:taxon-name-part> <tp:taxon-name-part taxon-name-part-type="species" reg="glorietus">glorietus</tp:taxon-name-part></tp:taxon-name></italic> Briggs, 1971, and <italic><tp:taxon-name><tp:taxon-name-part taxon-name-part-type="genus" reg="Sclerobunus">S.</tp:taxon-name-part> <tp:taxon-name-part taxon-name-part-type="species" reg="skywalkeri">skywalkeri</tp:taxon-name-part></tp:taxon-name></italic> Derkarabetian &amp; Hedin, 2014, all distributed throughout the high elevation forests of the southwestern United States, and <italic><tp:taxon-name><tp:taxon-name-part taxon-name-part-type="genus" reg="Sclerobunus">S.</tp:taxon-name-part> <tp:taxon-name-part taxon-name-part-type="species" reg="jemez">jemez</tp:taxon-name-part></tp:taxon-name></italic> Derkarabetian &amp; Hedin, 2014, <italic><tp:taxon-name><tp:taxon-name-part taxon-name-part-type="genus" reg="Sclerobunus">S.</tp:taxon-name-part> <tp:taxon-name-part taxon-name-part-type="species" reg="klomax">klomax</tp:taxon-name-part></tp:taxon-name></italic> Derkarabetian &amp; Hedin, 2014, <italic><tp:taxon-name><tp:taxon-name-part taxon-name-part-type="genus" reg="Sclerobunus">S.</tp:taxon-name-part> <tp:taxon-name-part taxon-name-part-type="species" reg="speoventus">speoventus</tp:taxon-name-part></tp:taxon-name></italic> Derkarabetian &amp; Hedin, 2014, and <italic><tp:taxon-name><tp:taxon-name-part taxon-name-part-type="genus" reg="Sclerobunus">S.</tp:taxon-name-part> <tp:taxon-name-part taxon-name-part-type="species" reg="steinmanni">steinmanni</tp:taxon-name-part></tp:taxon-name></italic> Derkarabetian &amp; Hedin, 2014, which are all troglomorphic species restricted to cave and talus habitats along the eastern edge of the southern Rocky Mountains in New Mexico and Colorado.</p><p>
              <bold><italic><tp:taxon-name><tp:taxon-name-part taxon-name-part-type="genus" reg="Kaolinonychus">Kaolinonychus</tp:taxon-name-part></tp:taxon-name></italic></bold> Suzuki, 1975. This monotypic genus endemic to South Korea is recorded mostly from caves. <italic><tp:taxon-name><tp:taxon-name-part taxon-name-part-type="genus" reg="Kaolinonychus">Kaolinonychus</tp:taxon-name-part> <tp:taxon-name-part taxon-name-part-type="species" reg="coreanus">coreanus</tp:taxon-name-part></tp:taxon-name></italic> (Suzuki, 1966) includes two subspecies <italic><tp:taxon-name><tp:taxon-name-part taxon-name-part-type="genus" reg="Kaolinonychus">K.</tp:taxon-name-part> <tp:taxon-name-part taxon-name-part-type="species" reg="coreanus">c.</tp:taxon-name-part> <tp:taxon-name-part taxon-name-part-type="subspecies" reg="coreanus">coreanus</tp:taxon-name-part></tp:taxon-name></italic> and <italic><tp:taxon-name><tp:taxon-name-part taxon-name-part-type="genus" reg="Kaolinonychus">K.</tp:taxon-name-part> <tp:taxon-name-part taxon-name-part-type="species" reg="coreanus">c.</tp:taxon-name-part> <tp:taxon-name-part taxon-name-part-type="subspecies" reg="longipes">longipes</tp:taxon-name-part></tp:taxon-name></italic>.</p><p>
              <bold><italic><tp:taxon-name><tp:taxon-name-part taxon-name-part-type="genus" reg="Metanippononychus">Metanippononychus</tp:taxon-name-part></tp:taxon-name></italic></bold> Suzuki, 1975. (Figure <xref ref-type="fig" rid="F1">1M</xref>). Endemic to Japan, <italic><tp:taxon-name><tp:taxon-name-part taxon-name-part-type="genus" reg="Metanippononychus">Metanippononychus</tp:taxon-name-part></tp:taxon-name></italic> is restricted to southern Honshu, Shikoku, and Kyushu and includes four species: <italic><tp:taxon-name><tp:taxon-name-part taxon-name-part-type="genus" reg="Metanippononychus">M.</tp:taxon-name-part> <tp:taxon-name-part taxon-name-part-type="species" reg="daisenensis">daisenensis</tp:taxon-name-part></tp:taxon-name></italic> Suzuki, 1975; <italic><tp:taxon-name><tp:taxon-name-part taxon-name-part-type="genus" reg="Metanippononychus">M.</tp:taxon-name-part> <tp:taxon-name-part taxon-name-part-type="species" reg="iriei">iriei</tp:taxon-name-part></tp:taxon-name></italic> Suzuki, 1975, with two subspecies <italic><tp:taxon-name><tp:taxon-name-part taxon-name-part-type="genus" reg="Metanippononychus">M.</tp:taxon-name-part> <tp:taxon-name-part taxon-name-part-type="species" reg="iriei">i.</tp:taxon-name-part> <tp:taxon-name-part taxon-name-part-type="subspecies" reg="iriei">iriei</tp:taxon-name-part></tp:taxon-name></italic> and <italic><tp:taxon-name><tp:taxon-name-part taxon-name-part-type="genus" reg="Metanippononychus">M.</tp:taxon-name-part> <tp:taxon-name-part taxon-name-part-type="species" reg="iriei">i.</tp:taxon-name-part> <tp:taxon-name-part taxon-name-part-type="subspecies" reg="yakuensis">yakuensis</tp:taxon-name-part></tp:taxon-name></italic>; <italic><tp:taxon-name><tp:taxon-name-part taxon-name-part-type="genus" reg="Metanippononychus">M.</tp:taxon-name-part> <tp:taxon-name-part taxon-name-part-type="species" reg="iyanus">iyanus</tp:taxon-name-part></tp:taxon-name></italic> Suzuki, 1975; <italic><tp:taxon-name><tp:taxon-name-part taxon-name-part-type="genus" reg="Metanippononychus">M.</tp:taxon-name-part> <tp:taxon-name-part taxon-name-part-type="species" reg="tomishimai">tomishimai</tp:taxon-name-part></tp:taxon-name></italic> Suzuki, 1975, with two subspecies <italic><tp:taxon-name><tp:taxon-name-part taxon-name-part-type="genus" reg="Metanippononychus">M.</tp:taxon-name-part> <tp:taxon-name-part taxon-name-part-type="species" reg="tomishimai">t.</tp:taxon-name-part> <tp:taxon-name-part taxon-name-part-type="subspecies" reg="tomishimai">tomishimai</tp:taxon-name-part></tp:taxon-name></italic> and <italic><tp:taxon-name><tp:taxon-name-part taxon-name-part-type="genus" reg="Metanippononychus">M.</tp:taxon-name-part> <tp:taxon-name-part taxon-name-part-type="species" reg="tomishimai">t.</tp:taxon-name-part> <tp:taxon-name-part taxon-name-part-type="subspecies" reg="awanus">awanus</tp:taxon-name-part></tp:taxon-name></italic>.</p><p>
              <bold><italic><tp:taxon-name><tp:taxon-name-part taxon-name-part-type="genus" reg="Nippononychus">Nippononychus</tp:taxon-name-part></tp:taxon-name></italic></bold> Suzuki, 1975. A monotypic genus endemic to Japan, <italic><tp:taxon-name><tp:taxon-name-part taxon-name-part-type="genus" reg="Nippononychus">Nippononychus</tp:taxon-name-part> <tp:taxon-name-part taxon-name-part-type="species" reg="japonicus">japonicus</tp:taxon-name-part></tp:taxon-name></italic> (Miyosi, 1957) is restricted to southern Honshu and Shikoku.</p><p>
              <bold><italic><tp:taxon-name><tp:taxon-name-part taxon-name-part-type="genus" reg="Zuma">Zuma</tp:taxon-name-part></tp:taxon-name></italic></bold> (Figure <xref ref-type="fig" rid="F1">1N</xref>). <italic><tp:taxon-name><tp:taxon-name-part taxon-name-part-type="genus" reg="Zuma">Zuma</tp:taxon-name-part></tp:taxon-name></italic> includes two species restricted to forests of central and northern California: <italic><tp:taxon-name><tp:taxon-name-part taxon-name-part-type="genus" reg="Zuma">Zuma</tp:taxon-name-part> <tp:taxon-name-part taxon-name-part-type="species" reg="acuta">acuta</tp:taxon-name-part></tp:taxon-name></italic> Goodnight &amp; Goodnight, 1942 restricted to the coastal forests south of San Francisco; <italic><tp:taxon-name><tp:taxon-name-part taxon-name-part-type="genus" reg="Zuma">Zuma</tp:taxon-name-part> <tp:taxon-name-part taxon-name-part-type="species" reg="tioga">tioga</tp:taxon-name-part></tp:taxon-name></italic> Briggs, 1971 found in the central and northern Sierra Nevada range.</p><p>
              <bold><italic><tp:taxon-name><tp:taxon-name-part taxon-name-part-type="genus" reg="Izunonychus">Izunonychus</tp:taxon-name-part></tp:taxon-name></italic></bold> Suzuki, 1975. A monotypic genus endemic to Japan, <italic><tp:taxon-name><tp:taxon-name-part taxon-name-part-type="genus" reg="Izunonychus">Izunonychus</tp:taxon-name-part> <tp:taxon-name-part taxon-name-part-type="species" reg="ohruii">ohruii</tp:taxon-name-part></tp:taxon-name></italic> Suzuki, 1975 is restricted to the Izu peninsula and Hakone area in central Honshu.</p><p>
              <bold><italic><tp:taxon-name><tp:taxon-name-part taxon-name-part-type="genus" reg="Kainonychus">Kainonychus</tp:taxon-name-part></tp:taxon-name></italic></bold> Suzuki, 1975 (Figure <xref ref-type="fig" rid="F1">1O</xref>). A monotypic genus endemic to Japan, <italic><tp:taxon-name><tp:taxon-name-part taxon-name-part-type="genus" reg="Kainonychus">Kainonychus</tp:taxon-name-part> <tp:taxon-name-part taxon-name-part-type="species" reg="akamai">akamai</tp:taxon-name-part></tp:taxon-name></italic> (Suzuki, 1972) includes two subspecies, <italic><tp:taxon-name><tp:taxon-name-part taxon-name-part-type="genus" reg="Kainonychus">K.</tp:taxon-name-part> <tp:taxon-name-part taxon-name-part-type="species" reg="akamai">a.</tp:taxon-name-part> <tp:taxon-name-part taxon-name-part-type="subspecies" reg="akamai">akamai</tp:taxon-name-part></tp:taxon-name></italic> distributed throughout northern Honshu and <italic><tp:taxon-name><tp:taxon-name-part taxon-name-part-type="genus" reg="Kainonychus">K.</tp:taxon-name-part> <tp:taxon-name-part taxon-name-part-type="species" reg="akamai">a.</tp:taxon-name-part> <tp:taxon-name-part taxon-name-part-type="subspecies" reg="esoensis">esoensis</tp:taxon-name-part></tp:taxon-name></italic> restricted to Hokkaido.</p></tp:treatment-sec><tp:treatment-sec sec-type="remarks" id="SECID0EXCCI"><title>Remarks.</title><p>In this study all genera in the <tp:taxon-name><tp:taxon-name-part taxon-name-part-type="family">Paranonychidae</tp:taxon-name-part></tp:taxon-name> have been sampled and the generic relationships are consistent and highly supported across all analyses (Figs <xref ref-type="fig" rid="F4">4</xref>, <xref ref-type="fig" rid="F5">5</xref>). Although the study of <xref ref-type="bibr" rid="B17">Derkarabetian et al. (2010)</xref> only included North American taxa, the relationships of paranonychids recovered here are the same, notably <italic><tp:taxon-name><tp:taxon-name-part taxon-name-part-type="genus" reg="Paranonychus">Paranonychus</tp:taxon-name-part></tp:taxon-name></italic> as the earliest diverging genus, and a sister relationship between <italic><tp:taxon-name><tp:taxon-name-part taxon-name-part-type="genus" reg="Sclerobunus">Sclerobunus</tp:taxon-name-part></tp:taxon-name></italic> and <italic><tp:taxon-name><tp:taxon-name-part taxon-name-part-type="genus" reg="Metanonychus">Metanonychus</tp:taxon-name-part></tp:taxon-name></italic>. The familial name <tp:taxon-name>Sclerobunidae</tp:taxon-name> has been used previously (<xref ref-type="bibr" rid="B28">Giribet et al. 2010</xref>) for the “northern triaenonychids”. However, <tp:taxon-name><tp:taxon-name-part taxon-name-part-type="family">Paranonychidae</tp:taxon-name-part></tp:taxon-name> and the subfamily <tp:taxon-name><tp:taxon-name-part taxon-name-part-type="subfamily">Paranonychinae</tp:taxon-name-part></tp:taxon-name> Briggs, 1971 have priority over the names <tp:taxon-name>Sclerobunidae</tp:taxon-name> and <tp:taxon-name><tp:taxon-name-part taxon-name-part-type="subfamily">Sclerobuninae</tp:taxon-name-part></tp:taxon-name> <xref ref-type="bibr" rid="B22">Dumitrescu 1976</xref>.</p><p>The Japanese genera <italic><tp:taxon-name><tp:taxon-name-part taxon-name-part-type="genus" reg="Metanippononychus">Metanippononychus</tp:taxon-name-part></tp:taxon-name></italic> and <italic><tp:taxon-name><tp:taxon-name-part taxon-name-part-type="genus" reg="Nippononychus">Nippononychus</tp:taxon-name-part></tp:taxon-name></italic> show levels of <abbrev xmlns:xlink="http://www.w3.org/1999/xlink" xlink:title="ultraconserved elements" id="ABBRID0EQFCI" xlink:type="simple">UCE</abbrev> divergence consistent with congeners (Figs <xref ref-type="fig" rid="F4">4</xref>, <xref ref-type="fig" rid="F5">5</xref>). Intermediate morphological forms between <italic><tp:taxon-name><tp:taxon-name-part taxon-name-part-type="genus" reg="Nippononychus">Nippononychus</tp:taxon-name-part> <tp:taxon-name-part taxon-name-part-type="species" reg="japonicus">japonicus</tp:taxon-name-part></tp:taxon-name></italic> and <italic><tp:taxon-name><tp:taxon-name-part taxon-name-part-type="genus" reg="Metanippononychus">Metanippononychus</tp:taxon-name-part> <tp:taxon-name-part taxon-name-part-type="species" reg="daisenensis">daisenensis</tp:taxon-name-part></tp:taxon-name></italic> can be found where the two species come into contact (Tsurusaki pers. obs.). These genera are differentiated only by tarsal claw structure: <italic><tp:taxon-name><tp:taxon-name-part taxon-name-part-type="genus" reg="Metanippononychus">Metanippononychus</tp:taxon-name-part></tp:taxon-name></italic> possessing a ventral tooth on the median prong of the hind claws. The original drawings of male genitalia show that <italic><tp:taxon-name><tp:taxon-name-part taxon-name-part-type="genus" reg="Metanippononychus">M.</tp:taxon-name-part> <tp:taxon-name-part taxon-name-part-type="species" reg="daisenensis">daisenensis</tp:taxon-name-part></tp:taxon-name></italic> and <italic><tp:taxon-name><tp:taxon-name-part taxon-name-part-type="genus" reg="Nippononychus">N.</tp:taxon-name-part> <tp:taxon-name-part taxon-name-part-type="species" reg="japonicus">japonicus</tp:taxon-name-part></tp:taxon-name></italic> differ in the width of the stylus (<xref ref-type="bibr" rid="B102">Suzuki 1975b</xref>). However, the penis of <italic><tp:taxon-name><tp:taxon-name-part taxon-name-part-type="genus" reg="Nippononychus">N.</tp:taxon-name-part> <tp:taxon-name-part taxon-name-part-type="species" reg="japonicus">japonicus</tp:taxon-name-part></tp:taxon-name></italic> is highly similar to that of the geographically proximate <italic><tp:taxon-name><tp:taxon-name-part taxon-name-part-type="genus" reg="Metanippononychus">M.</tp:taxon-name-part> <tp:taxon-name-part taxon-name-part-type="species" reg="tomishimai">tomishimai</tp:taxon-name-part> <tp:taxon-name-part taxon-name-part-type="subspecies" reg="tomishimai">tomishimai</tp:taxon-name-part></tp:taxon-name></italic>.</p><p>
              <xref ref-type="bibr" rid="B56">Kury et al. (2014)</xref> includes <italic><tp:taxon-name><tp:taxon-name-part taxon-name-part-type="genus" reg="Paranonychus">Paranonychus</tp:taxon-name-part> <tp:taxon-name-part taxon-name-part-type="species" reg="fuscus">fuscus</tp:taxon-name-part></tp:taxon-name></italic> (formerly <italic><tp:taxon-name><tp:taxon-name-part taxon-name-part-type="genus" reg="Mutsunonychus">Mutsunonychus</tp:taxon-name-part> <tp:taxon-name-part taxon-name-part-type="species" reg="fuscus">fuscus</tp:taxon-name-part></tp:taxon-name></italic>) as a synonym of <italic><tp:taxon-name><tp:taxon-name-part taxon-name-part-type="genus" reg="Paranonychus">Paranonychus</tp:taxon-name-part> <tp:taxon-name-part taxon-name-part-type="species" reg="brunneus">brunneus</tp:taxon-name-part></tp:taxon-name></italic> (Banks, 1893) based on <xref ref-type="bibr" rid="B88">Shear’s (1986)</xref> statement “<italic><tp:taxon-name><tp:taxon-name-part taxon-name-part-type="genus" reg="Paranonychus">Paranonychus</tp:taxon-name-part> <tp:taxon-name-part taxon-name-part-type="species" reg="brunneus">brunneus</tp:taxon-name-part></tp:taxon-name></italic> (=<italic><tp:taxon-name><tp:taxon-name-part taxon-name-part-type="genus" reg="Mutsunonychus">Mutsunonychus</tp:taxon-name-part> <tp:taxon-name-part taxon-name-part-type="species" reg="fuscus">fuscus</tp:taxon-name-part></tp:taxon-name></italic> Suzuki; <tp:taxon-name><tp:taxon-name-part taxon-name-part-type="family">Paranonychidae</tp:taxon-name-part></tp:taxon-name>)”. Later in <xref ref-type="bibr" rid="B89">Shear and Derkarabetian (2008)</xref>, the genus <italic><tp:taxon-name><tp:taxon-name-part taxon-name-part-type="genus" reg="Mutsunonychus">Mutsunonychus</tp:taxon-name-part></tp:taxon-name></italic> was formally synonymized under <italic><tp:taxon-name><tp:taxon-name-part taxon-name-part-type="genus" reg="Paranonychus">Paranonychus</tp:taxon-name-part></tp:taxon-name></italic>, and although a potential species level synonymy was noted, it was not formally established. The levels of <abbrev xmlns:xlink="http://www.w3.org/1999/xlink" xlink:title="ultraconserved elements" id="ABBRID0EFLCI" xlink:type="simple">UCE</abbrev> divergence between <italic><tp:taxon-name><tp:taxon-name-part taxon-name-part-type="genus" reg="Paranonychus">P.</tp:taxon-name-part> <tp:taxon-name-part taxon-name-part-type="species" reg="brunneus">brunneus</tp:taxon-name-part></tp:taxon-name></italic> and <italic><tp:taxon-name><tp:taxon-name-part taxon-name-part-type="genus" reg="Paranonychus">P.</tp:taxon-name-part> <tp:taxon-name-part taxon-name-part-type="species" reg="fuscus">fuscus</tp:taxon-name-part></tp:taxon-name></italic> are consistent with species level divergences compared to other pairs of congeneric taxa included (Figs <xref ref-type="fig" rid="F4">4</xref> and <xref ref-type="fig" rid="F5">5</xref>), and as such, <italic><tp:taxon-name><tp:taxon-name-part taxon-name-part-type="genus" reg="Paranonychus">P.</tp:taxon-name-part> <tp:taxon-name-part taxon-name-part-type="species" reg="fuscus">fuscus</tp:taxon-name-part></tp:taxon-name></italic> is again treated as a distinct species here.</p></tp:treatment-sec><tp:treatment-sec><!--Section generated to contain objects referenced in tp:taxon-treatment.--><fig id="F7" position="float" orientation="portrait"><label>Figure 7.</label><caption><p>Representative penis morphology of <tp:taxon-name><tp:taxon-name-part taxon-name-part-type="superfamily">Travunioidea</tp:taxon-name-part></tp:taxon-name>. Clockwise from left: <italic><tp:taxon-name><tp:taxon-name-part taxon-name-part-type="genus" reg="Trojanella">Trojanella</tp:taxon-name-part> <tp:taxon-name-part taxon-name-part-type="species" reg="serbica">serbica</tp:taxon-name-part></tp:taxon-name></italic> redrawn from <xref ref-type="bibr" rid="B45">Karaman (2005)</xref>, <italic><tp:taxon-name><tp:taxon-name-part taxon-name-part-type="genus" reg="Travunia">Travunia</tp:taxon-name-part> <tp:taxon-name-part taxon-name-part-type="species" reg="hofferi">hofferi</tp:taxon-name-part></tp:taxon-name></italic> redrawn from <xref ref-type="bibr" rid="B45">Karaman (2005)</xref>, <italic><tp:taxon-name><tp:taxon-name-part taxon-name-part-type="genus" reg="Cryptomaster">Cryptomaster</tp:taxon-name-part> <tp:taxon-name-part taxon-name-part-type="species" reg="behemoth">behemoth</tp:taxon-name-part></tp:taxon-name></italic> adapted from <xref ref-type="bibr" rid="B96">Starrett et al. (2016)</xref>, <italic><tp:taxon-name><tp:taxon-name-part taxon-name-part-type="genus" reg="Holoscotolemon">Holoscotolemon</tp:taxon-name-part> <tp:taxon-name-part taxon-name-part-type="species" reg="jaqueti">jaqueti</tp:taxon-name-part></tp:taxon-name></italic> redrawn from <xref ref-type="bibr" rid="B61">Martens (1978)</xref>, <italic><tp:taxon-name><tp:taxon-name-part taxon-name-part-type="genus" reg="Briggsus">Briggsus</tp:taxon-name-part> <tp:taxon-name-part taxon-name-part-type="species" reg="hamatus">hamatus</tp:taxon-name-part></tp:taxon-name></italic>, <italic><tp:taxon-name><tp:taxon-name-part taxon-name-part-type="genus" reg="Yuria">Yuria</tp:taxon-name-part> <tp:taxon-name-part taxon-name-part-type="species" reg="pulcra">pulcra</tp:taxon-name-part></tp:taxon-name></italic>, <italic><tp:taxon-name><tp:taxon-name-part taxon-name-part-type="genus" reg="Paranonychus">Paranonychus</tp:taxon-name-part> <tp:taxon-name-part taxon-name-part-type="species" reg="brunneus">brunneus</tp:taxon-name-part></tp:taxon-name></italic>, <italic><tp:taxon-name><tp:taxon-name-part taxon-name-part-type="genus" reg="Metanonychus">Metanonychus</tp:taxon-name-part> <tp:taxon-name-part taxon-name-part-type="species" reg="setulus">setulus</tp:taxon-name-part> <tp:taxon-name-part taxon-name-part-type="subspecies" reg="navarrus">navarrus</tp:taxon-name-part></tp:taxon-name></italic>, <italic><tp:taxon-name><tp:taxon-name-part taxon-name-part-type="genus" reg="Nippononychus">Nippononychus</tp:taxon-name-part> <tp:taxon-name-part taxon-name-part-type="species" reg="japonicus">japonicus</tp:taxon-name-part></tp:taxon-name></italic> redrawn from Suzuki (1975), <italic><tp:taxon-name><tp:taxon-name-part taxon-name-part-type="genus" reg="Kaolinonychus">Kaolinonychus</tp:taxon-name-part> <tp:taxon-name-part taxon-name-part-type="species" reg="coreanus">coreanus</tp:taxon-name-part> <tp:taxon-name-part taxon-name-part-type="subspecies" reg="coreanus">coreanus</tp:taxon-name-part></tp:taxon-name></italic> redrawn from Suzuki (1975), <italic><tp:taxon-name><tp:taxon-name-part taxon-name-part-type="genus" reg="Izunonychus">Izunonychus</tp:taxon-name-part> <tp:taxon-name-part taxon-name-part-type="species" reg="ohruii">ohruii</tp:taxon-name-part></tp:taxon-name></italic>, <italic><tp:taxon-name><tp:taxon-name-part taxon-name-part-type="genus" reg="Zuma">Zuma</tp:taxon-name-part> <tp:taxon-name-part taxon-name-part-type="species" reg="acuta">acuta</tp:taxon-name-part></tp:taxon-name></italic>. All <tp:taxon-name><tp:taxon-name-part taxon-name-part-type="family">Travuniidae</tp:taxon-name-part></tp:taxon-name> and <tp:taxon-name><tp:taxon-name-part taxon-name-part-type="family">Cladonychiidae</tp:taxon-name-part></tp:taxon-name> are drawn in ventral view; <tp:taxon-name><tp:taxon-name-part taxon-name-part-type="family">Cryptomastridae</tp:taxon-name-part></tp:taxon-name>, <italic><tp:taxon-name><tp:taxon-name-part taxon-name-part-type="genus" reg="Yuria">Yuria</tp:taxon-name-part></tp:taxon-name></italic>, and <tp:taxon-name><tp:taxon-name-part taxon-name-part-type="family">Paranonychidae</tp:taxon-name-part></tp:taxon-name> drawn in lateral. For simplicity, not all travunioid genera are included.</p></caption><graphic xmlns:xlink="http://www.w3.org/1999/xlink" xlink:href="zookeys-760-001-g007.jpg" position="float" orientation="portrait" xlink:type="simple" id="oo_205613.jpg"/></fig><supplementary-material xmlns:xlink="http://www.w3.org/1999/xlink" id="S2" position="float" orientation="portrait" xlink:type="simple"><label>Supplementary material 2</label><caption><p>Figures</p></caption><p>Data type: molecular data</p><p>Explanation note:</p><p>
        <bold>Figure 1.</bold> Outgroup relationships for the 70% dataset. Nodes are fully supported (e.g., 100 bootstrap, 1.0 posterior probability, etc.) unless otherwise indicated. RAxML tree manually rooted according to BEAST topology. Asterisk in ASTRAL tree indicates node not given support values by default.</p><p>
        <bold>Figure 2.</bold> Representative midgut morphology. Only the right half of the midgut is illustrated. Drawings for <tp:taxon-name><tp:taxon-name-part taxon-name-part-type="superfamily">Triaenonychoidea</tp:taxon-name-part></tp:taxon-name> (<italic><tp:taxon-name><tp:taxon-name-part taxon-name-part-type="genus" reg="Synthetonychia">Synthetonychia</tp:taxon-name-part></tp:taxon-name></italic>), <tp:taxon-name><tp:taxon-name-part taxon-name-part-type="infraorder">Grassatores</tp:taxon-name-part></tp:taxon-name> (<italic><tp:taxon-name><tp:taxon-name-part taxon-name-part-type="genus" reg="Discocyrtus">Discocyrtus</tp:taxon-name-part></tp:taxon-name></italic>), <tp:taxon-name><tp:taxon-name-part taxon-name-part-type="family">Cladonychiidae</tp:taxon-name-part></tp:taxon-name>, and <tp:taxon-name><tp:taxon-name-part taxon-name-part-type="family">Paranonychidae</tp:taxon-name-part></tp:taxon-name> redrawn from <xref ref-type="bibr" rid="B21">Dumitrescu (1975</xref>, <xref ref-type="bibr" rid="B22">1976</xref>). Abbreviations: <abbrev xlink:title="diverticulum 1" xlink:type="simple">D1</abbrev> = diverticulum 1; <abbrev xlink:title="opisthosomal diverticula 2" xlink:type="simple">OD2</abbrev> = opisthosomal diverticula 2; <abbrev xlink:title="opisthosomal diverticula 3" xlink:type="simple">OD3</abbrev> = opisthosomal diverticula 3.</p><p>
        <bold>Figure 3.</bold> Representative genital morphology and distribution of <italic><tp:taxon-name><tp:taxon-name-part taxon-name-part-type="genus" reg="Peltonychia">Peltonychia</tp:taxon-name-part></tp:taxon-name></italic> in Europe. Records from Slovenia and Trieste, Italy (red) are in error. Genitalia from left to right: <italic><tp:taxon-name><tp:taxon-name-part taxon-name-part-type="genus" reg="Peltonychia">P.</tp:taxon-name-part> <tp:taxon-name-part taxon-name-part-type="species" reg="clavigera">clavigera</tp:taxon-name-part></tp:taxon-name></italic>, redrawn from <xref ref-type="bibr" rid="B108">Thaler (1996)</xref>; <italic><tp:taxon-name><tp:taxon-name-part taxon-name-part-type="genus" reg="Peltonychia">P.</tp:taxon-name-part> <tp:taxon-name-part taxon-name-part-type="species" reg="leprieurii">leprieurii</tp:taxon-name-part></tp:taxon-name></italic>, redrawn from <xref ref-type="bibr" rid="B14">Chemini (1985)</xref>; <italic><tp:taxon-name><tp:taxon-name-part taxon-name-part-type="genus" reg="Peltonychia">P.</tp:taxon-name-part> <tp:taxon-name-part taxon-name-part-type="species" reg="gabria">gabria</tp:taxon-name-part></tp:taxon-name></italic>, redrawn from <xref ref-type="bibr" rid="B61">Martens (1978)</xref>.</p><p>
        <bold>Figure 4.</bold> SEM penis morphology of <italic><tp:taxon-name><tp:taxon-name-part taxon-name-part-type="genus" reg="Yuria">Yuria</tp:taxon-name-part></tp:taxon-name></italic> and <tp:taxon-name><tp:taxon-name-part taxon-name-part-type="family">Paranonychidae</tp:taxon-name-part></tp:taxon-name>. Scale bars 500 mm.</p><media xlink:href="zookeys-760-001-s002.pdf" mimetype="application" mime-subtype="pdf" position="float" orientation="portrait" xlink:type="simple" id="oo_205615.pdf"/><permissions><license license-type="creative-commons-attribution" xlink:href="http://creativecommons.org/licenses/by/4.0/" xlink:type="simple"><license-p>This is an open access article distributed under the terms of the Creative Commons Attribution License (CC BY 4.0), which permits unrestricted use, distribution, and reproduction in any medium, provided the original author and source are credited.</license-p></license></permissions><attrib specific-use="authors">Shahan Derkarabetian, James Starrett, Nobuo Tsurusaki, Darrell Ubick, Stephanie Castillo Marshal Hedin</attrib></supplementary-material><fig id="F4" position="float" orientation="portrait"><label>Figure 4.</label><caption><p>Phylogenomic relationships among travunioid genera. Left: RAxML and 50% BEAST concatenated topologies, with bootstrap support from the partitioned analysis. All nodes in the BEAST topology have posterior probability of 1.0. Abbreviations indicate placement in classification at the time of <xref ref-type="bibr" rid="B56">Kury et al. (2014)</xref>: Tt = <tp:taxon-name><tp:taxon-name-part taxon-name-part-type="family">Travuniidae</tp:taxon-name-part></tp:taxon-name>, <tp:taxon-name><tp:taxon-name-part taxon-name-part-type="subfamily">Travuniinae</tp:taxon-name-part></tp:taxon-name>; Tc = <tp:taxon-name><tp:taxon-name-part taxon-name-part-type="family">Travuniidae</tp:taxon-name-part></tp:taxon-name>, <tp:taxon-name><tp:taxon-name-part taxon-name-part-type="subfamily">Cladonychiinae</tp:taxon-name-part></tp:taxon-name>; Tb = <tp:taxon-name><tp:taxon-name-part taxon-name-part-type="family">Travuniidae</tp:taxon-name-part></tp:taxon-name>, <tp:taxon-name><tp:taxon-name-part taxon-name-part-type="subfamily">Briggsinae</tp:taxon-name-part></tp:taxon-name>; Pp = <tp:taxon-name><tp:taxon-name-part taxon-name-part-type="family">Paranonychidae</tp:taxon-name-part></tp:taxon-name>, <tp:taxon-name><tp:taxon-name-part taxon-name-part-type="subfamily">Paranonychinae</tp:taxon-name-part></tp:taxon-name>; Ps = <tp:taxon-name><tp:taxon-name-part taxon-name-part-type="family">Paranonychidae</tp:taxon-name-part></tp:taxon-name>, <tp:taxon-name><tp:taxon-name-part taxon-name-part-type="subfamily">Sclerobuninae</tp:taxon-name-part></tp:taxon-name>; N = <tp:taxon-name><tp:taxon-name-part taxon-name-part-type="family">Nippononychidae</tp:taxon-name-part></tp:taxon-name>. Right: 70% BEAST concatenated. Nodes are fully supported (100% bootstrap or 1.0 posterior probability), unless indicated.</p></caption><graphic xmlns:xlink="http://www.w3.org/1999/xlink" xlink:href="zookeys-760-001-g004.jpg" position="float" orientation="portrait" xlink:type="simple" id="oo_205610.jpg"/></fig><fig id="F2" position="float" orientation="portrait"><label>Figure 2.</label><caption><p>Geographic distribution of travunioid genera. Colors correspond to classification proposed in this study. Abbreviations: wNA = western North America, eNA = eastern North America, EUR = central and southern Europe, JPN/KOR = Japan and South Korea.</p></caption><graphic xmlns:xlink="http://www.w3.org/1999/xlink" xlink:href="zookeys-760-001-g002.jpg" position="float" orientation="portrait" xlink:type="simple" id="oo_205608.jpg"/></fig><fig id="F1" position="float" orientation="portrait"><label>Figure 1.</label><caption><p>Photographs of live travunioid harvestmen. <bold>A</bold> <italic><tp:taxon-name><tp:taxon-name-part taxon-name-part-type="genus" reg="Theromaster">Theromaster</tp:taxon-name-part> <tp:taxon-name-part taxon-name-part-type="species" reg="brunneus">brunneus</tp:taxon-name-part></tp:taxon-name></italic> <bold>B</bold> <italic><tp:taxon-name><tp:taxon-name-part taxon-name-part-type="genus" reg="Erebomaster">Erebomaster</tp:taxon-name-part></tp:taxon-name></italic> sp. <bold>C</bold> <italic><tp:taxon-name><tp:taxon-name-part taxon-name-part-type="genus" reg="Cryptomaster">Cryptomaster</tp:taxon-name-part> <tp:taxon-name-part taxon-name-part-type="species" reg="leviathan">leviathan</tp:taxon-name-part></tp:taxon-name></italic> <bold>D</bold> <italic><tp:taxon-name><tp:taxon-name-part taxon-name-part-type="genus" reg="Holoscotolemon">Holoscotolemon</tp:taxon-name-part> <tp:taxon-name-part taxon-name-part-type="species" reg="lessiniense">lessiniense</tp:taxon-name-part></tp:taxon-name></italic> <bold>E</bold> <italic><tp:taxon-name><tp:taxon-name-part taxon-name-part-type="genus" reg="Peltonychia">Peltonychia</tp:taxon-name-part> <tp:taxon-name-part taxon-name-part-type="species" reg="leprieurii">leprieurii</tp:taxon-name-part></tp:taxon-name></italic> <bold>F</bold> <italic><tp:taxon-name><tp:taxon-name-part taxon-name-part-type="genus" reg="Trojanella">Trojanella</tp:taxon-name-part> <tp:taxon-name-part taxon-name-part-type="species" reg="serbica">serbica</tp:taxon-name-part></tp:taxon-name></italic> <bold>G</bold> <italic><tp:taxon-name><tp:taxon-name-part taxon-name-part-type="genus" reg="Briggsus">Briggsus</tp:taxon-name-part></tp:taxon-name></italic> sp. <bold>H</bold> <italic><tp:taxon-name><tp:taxon-name-part taxon-name-part-type="genus" reg="Isolachus">Isolachus</tp:taxon-name-part> <tp:taxon-name-part taxon-name-part-type="species" reg="spinosus">spinosus</tp:taxon-name-part></tp:taxon-name></italic> <bold>I</bold> <italic><tp:taxon-name><tp:taxon-name-part taxon-name-part-type="genus" reg="Speleonychia">Speleonychia</tp:taxon-name-part> <tp:taxon-name-part taxon-name-part-type="species" reg="sengeri">sengeri</tp:taxon-name-part></tp:taxon-name></italic> <bold>J</bold> <italic><tp:taxon-name><tp:taxon-name-part taxon-name-part-type="genus" reg="Yuria">Yuria</tp:taxon-name-part> <tp:taxon-name-part taxon-name-part-type="species" reg="pulcra">pulcra</tp:taxon-name-part></tp:taxon-name></italic> <bold>K</bold> <italic><tp:taxon-name><tp:taxon-name-part taxon-name-part-type="genus" reg="Paranonychus">Paranonychus</tp:taxon-name-part> <tp:taxon-name-part taxon-name-part-type="species" reg="brunneus">brunneus</tp:taxon-name-part></tp:taxon-name></italic> <bold>L</bold> <italic><tp:taxon-name><tp:taxon-name-part taxon-name-part-type="genus" reg="Sclerobunus">Sclerobunus</tp:taxon-name-part> <tp:taxon-name-part taxon-name-part-type="species" reg="nondimorphicus">nondimorphicus</tp:taxon-name-part></tp:taxon-name></italic> <bold>M</bold> <italic><tp:taxon-name><tp:taxon-name-part taxon-name-part-type="genus" reg="Metanippononychus">Metanippononychus</tp:taxon-name-part></tp:taxon-name></italic> sp. <bold>N</bold> <italic><tp:taxon-name><tp:taxon-name-part taxon-name-part-type="genus" reg="Zuma">Zuma</tp:taxon-name-part> <tp:taxon-name-part taxon-name-part-type="species" reg="acuta">acuta</tp:taxon-name-part></tp:taxon-name></italic> <bold>O</bold> <italic><tp:taxon-name><tp:taxon-name-part taxon-name-part-type="genus" reg="Kainonychus">Kainonychus</tp:taxon-name-part> <tp:taxon-name-part taxon-name-part-type="species" reg="akamai">akamai</tp:taxon-name-part></tp:taxon-name></italic>. All photos by MH, except <bold>D, E</bold> (courtesy of and copyright A. Schönhofer), and <bold>F</bold> (courtesy of and copyright I. Karaman).</p></caption><graphic xmlns:xlink="http://www.w3.org/1999/xlink" xlink:href="zookeys-760-001-g001.jpg" position="float" orientation="portrait" xlink:type="simple" id="oo_205607.jpg"/></fig><fig id="F5" position="float" orientation="portrait"><label>Figure 5.</label><caption><p>Phylogenomic relationships among travunioid genera. Left: 70% SVDQuartets. Right: 70% ASTRAL. Nodes are fully supported (100% bootstrap), unless indicated.</p></caption><graphic xmlns:xlink="http://www.w3.org/1999/xlink" xlink:href="zookeys-760-001-g005.jpg" position="float" orientation="portrait" xlink:type="simple" id="oo_205611.jpg"/></fig></tp:treatment-sec><ref-list><ref id="B45"><mixed-citation xmlns:xlink="http://www.w3.org/1999/xlink" xlink:type="simple">
          <person-group><name name-style="western"><surname>Karaman</surname><given-names>IM</given-names></name></person-group> (<year>2005</year>) <article-title><italic><tp:taxon-name><tp:taxon-name-part taxon-name-part-type="genus">Trojanella</tp:taxon-name-part> <tp:taxon-name-part taxon-name-part-type="species">serbica</tp:taxon-name-part></tp:taxon-name></italic> gen. n., sp. n., a remarkable new troglobitic travunioid (<tp:taxon-name><tp:taxon-name-part taxon-name-part-type="order">Opiliones</tp:taxon-name-part></tp:taxon-name>, <tp:taxon-name><tp:taxon-name-part taxon-name-part-type="suborder">Laniatores</tp:taxon-name-part></tp:taxon-name>, <tp:taxon-name><tp:taxon-name-part taxon-name-part-type="superfamily">Travunioidea</tp:taxon-name-part></tp:taxon-name>).</article-title> <source>Revue Suisse de Zoologie</source> <volume>112</volume>: <fpage>439</fpage>–<lpage>456</lpage>.<ext-link xlink:type="simple" ext-link-type="doi" xlink:href="10.5962/bhl.part.80308">https://doi.org/10.5962/bhl.part.80308</ext-link></mixed-citation></ref><ref id="B96"><mixed-citation xmlns:xlink="http://www.w3.org/1999/xlink" xlink:type="simple">
          <person-group><name name-style="western"><surname>Starrett</surname><given-names>J</given-names></name><name name-style="western"><surname>Derkarabetian</surname><given-names>S</given-names></name><name name-style="western"><surname>Richart</surname><given-names>CH</given-names></name><name name-style="western"><surname>Cabrero</surname><given-names>A</given-names></name><name name-style="western"><surname>Hedin</surname><given-names>M</given-names></name></person-group> (<year>2016</year>) <article-title>A new monster from southwest Oregon forests: <italic><tp:taxon-name><tp:taxon-name-part taxon-name-part-type="genus">Cryptomaster</tp:taxon-name-part> <tp:taxon-name-part taxon-name-part-type="species">behemoth</tp:taxon-name-part></tp:taxon-name></italic> sp. n. (<tp:taxon-name><tp:taxon-name-part taxon-name-part-type="order">Opiliones</tp:taxon-name-part></tp:taxon-name>, <tp:taxon-name><tp:taxon-name-part taxon-name-part-type="suborder">Laniatores</tp:taxon-name-part></tp:taxon-name>, <tp:taxon-name><tp:taxon-name-part taxon-name-part-type="superfamily">Travunioidea</tp:taxon-name-part></tp:taxon-name>).</article-title> <source>ZooKeys</source> <volume>555</volume>: <fpage>11</fpage>–<lpage>35</lpage>. <ext-link xlink:type="simple" ext-link-type="doi" xlink:href="10.3897/zookeys.555.6274">https://doi.org/10.3897/zookeys.555.6274</ext-link></mixed-citation></ref><ref id="B61"><mixed-citation xmlns:xlink="http://www.w3.org/1999/xlink" xlink:type="simple">
          <person-group><name name-style="western"><surname>Martens</surname><given-names>J</given-names></name></person-group> (<year>1978</year>) Spinnentiere, <tp:taxon-name><tp:taxon-name-part taxon-name-part-type="class">Arachnida</tp:taxon-name-part></tp:taxon-name>: Weberknechte, <tp:taxon-name><tp:taxon-name-part taxon-name-part-type="order">Opiliones</tp:taxon-name-part></tp:taxon-name>. VEB Gustav Fischer Verlag, 464 pp.</mixed-citation></ref><ref id="B21"><mixed-citation xmlns:xlink="http://www.w3.org/1999/xlink" xlink:type="simple">
          <person-group><name name-style="western"><surname>Dumitrescu</surname><given-names>DO</given-names></name></person-group> (<year>1975</year>) Contribution a l’étude morphologique de l’appareil digestif (intestin moyen) des opilions. Proceedings of the 6th International Arachnology Congress, Amsterdam IV, April 1974. Vrije Universiteit at Amsterdam, 150–155.</mixed-citation></ref><ref id="B22"><mixed-citation xmlns:xlink="http://www.w3.org/1999/xlink" xlink:type="simple">
          <person-group><name name-style="western"><surname>Dumitrescu</surname><given-names>DO</given-names></name></person-group> (<year>1976</year>) <article-title>Recherches morphologiques sur l’appareil digestif (intestin moyen) des Gonyleptomorphi (<tp:taxon-name><tp:taxon-name-part taxon-name-part-type="class">Arachnida</tp:taxon-name-part></tp:taxon-name>, Opilionida).</article-title> <source>Travaux du Muséum d’Histoire naturelle (Grigore Antipa)</source> <volume>17</volume>: <fpage>17</fpage>–<lpage>30</lpage>.</mixed-citation></ref><ref id="B108"><mixed-citation xmlns:xlink="http://www.w3.org/1999/xlink" xlink:type="simple">
          <person-group><name name-style="western"><surname>Thaler</surname><given-names>K</given-names></name></person-group> (<year>1996</year>) <article-title>Neue Funde europäischer Krallenweberknechte.</article-title> <source>Berichte des naturwissenschaftlichen-medizinischen Verein Innsbruck</source> <volume>83</volume>: <fpage>135</fpage>–<lpage>148</lpage>.</mixed-citation></ref><ref id="B14"><mixed-citation xmlns:xlink="http://www.w3.org/1999/xlink" xlink:type="simple">
          <person-group><name name-style="western"><surname>Chemini</surname><given-names>C</given-names></name></person-group> (<year>1985</year>) <article-title>Descrizione del maschio di <italic><tp:taxon-name><tp:taxon-name-part taxon-name-part-type="genus">Peltonychia</tp:taxon-name-part> <tp:taxon-name-part taxon-name-part-type="species">leprieuri</tp:taxon-name-part></tp:taxon-name></italic> (Lucas) e ridescrizione di <italic><tp:taxon-name><tp:taxon-name-part taxon-name-part-type="genus">Mitostoma</tp:taxon-name-part> <tp:taxon-name-part taxon-name-part-type="species">orobicum</tp:taxon-name-part></tp:taxon-name></italic> (Caporiacco) (<tp:taxon-name><tp:taxon-name-part taxon-name-part-type="class">Arachnida</tp:taxon-name-part></tp:taxon-name>, <tp:taxon-name><tp:taxon-name-part taxon-name-part-type="order">Opiliones</tp:taxon-name-part></tp:taxon-name>).</article-title> <source>Bollettino della Societá Entomologica Italiana</source> <volume>117</volume>: <fpage>72</fpage>–<lpage>75</lpage>.</mixed-citation></ref><ref id="B56"><mixed-citation xmlns:xlink="http://www.w3.org/1999/xlink" xlink:type="simple">
          <person-group><name name-style="western"><surname>Kury</surname><given-names>AB</given-names></name><name name-style="western"><surname>Mendes</surname><given-names>AC</given-names></name><name name-style="western"><surname>Souza</surname><given-names>DR</given-names></name></person-group> (<year>2014</year>) World Checklist of <tp:taxon-name><tp:taxon-name-part taxon-name-part-type="order">Opiliones</tp:taxon-name-part></tp:taxon-name> species (<tp:taxon-name><tp:taxon-name-part taxon-name-part-type="class">Arachnida</tp:taxon-name-part></tp:taxon-name>). Part 1: <tp:taxon-name><tp:taxon-name-part taxon-name-part-type="suborder">Laniatores</tp:taxon-name-part></tp:taxon-name>–<tp:taxon-name><tp:taxon-name-part taxon-name-part-type="superfamily">Travunioidea</tp:taxon-name-part></tp:taxon-name> and <tp:taxon-name><tp:taxon-name-part taxon-name-part-type="superfamily">Triaenonychoidea</tp:taxon-name-part></tp:taxon-name>. Biodiversity Data Journal 2: e4094. <ext-link xlink:type="simple" ext-link-type="doi" xlink:href="10.3897/BDJ.2.e4094">https://doi.org/10.3897/BDJ.2.e4094</ext-link></mixed-citation></ref><ref id="B19"><mixed-citation xmlns:xlink="http://www.w3.org/1999/xlink" xlink:type="simple">
          <person-group><name name-style="western"><surname>Derkarabetian</surname><given-names>S</given-names></name><name name-style="western"><surname>Hedin</surname><given-names>M</given-names></name></person-group> (<year>2014</year>) Integrative taxonomy and species delimitation in harvestmen: a revision of the western North American genus <italic><tp:taxon-name><tp:taxon-name-part taxon-name-part-type="genus">Sclerobunus</tp:taxon-name-part></tp:taxon-name></italic> (<tp:taxon-name><tp:taxon-name-part taxon-name-part-type="order">Opiliones</tp:taxon-name-part></tp:taxon-name>: <tp:taxon-name><tp:taxon-name-part taxon-name-part-type="suborder">Laniatores</tp:taxon-name-part></tp:taxon-name>: <tp:taxon-name><tp:taxon-name-part taxon-name-part-type="superfamily">Travunioidea</tp:taxon-name-part></tp:taxon-name>). PLoS One 9 (8): e104982. <ext-link xlink:type="simple" ext-link-type="doi" xlink:href="10.1371/journal.pone.0104982">https://doi.org/10.1371/journal.pone.0104982</ext-link></mixed-citation></ref><ref id="B17"><mixed-citation xmlns:xlink="http://www.w3.org/1999/xlink" xlink:type="simple">
          <person-group><name name-style="western"><surname>Derkarabetian</surname><given-names>S</given-names></name><name name-style="western"><surname>Steinmann</surname><given-names>DB</given-names></name><name name-style="western"><surname>Hedin</surname><given-names>M</given-names></name></person-group> (<year>2010</year>) Repeated and time-correlated morphological convergence in cave-dwelling harvestmen (<tp:taxon-name><tp:taxon-name-part taxon-name-part-type="order">Opiliones</tp:taxon-name-part></tp:taxon-name>, <tp:taxon-name><tp:taxon-name-part taxon-name-part-type="suborder">Laniatores</tp:taxon-name-part></tp:taxon-name>) from montane western North America. PLoS One 5 (5): e10388. <ext-link xlink:type="simple" ext-link-type="doi" xlink:href="10.1371/journal.pone.0010388">https://doi.org/10.1371/journal.pone.0010388</ext-link></mixed-citation></ref><ref id="B28"><mixed-citation xmlns:xlink="http://www.w3.org/1999/xlink" xlink:type="simple">
          <person-group><name name-style="western"><surname>Giribet</surname><given-names>G</given-names></name><name name-style="western"><surname>Vogt</surname><given-names>L</given-names></name><name name-style="western"><surname>Pérez-González</surname><given-names>A</given-names></name><name name-style="western"><surname>Sharma</surname><given-names>P</given-names></name><name name-style="western"><surname>Kury</surname><given-names>AB</given-names></name></person-group> (<year>2010</year>) <article-title>A multilocus approach to harvestman (<tp:taxon-name><tp:taxon-name-part taxon-name-part-type="class">Arachnida</tp:taxon-name-part></tp:taxon-name>: <tp:taxon-name><tp:taxon-name-part taxon-name-part-type="order">Opiliones</tp:taxon-name-part></tp:taxon-name>) phylogeny with emphasis on biogeography and the systematics of <tp:taxon-name><tp:taxon-name-part taxon-name-part-type="suborder">Laniatores</tp:taxon-name-part></tp:taxon-name>.</article-title> <source>Cladistics</source> <volume>26</volume>: <fpage>408</fpage>–<lpage>437</lpage>. <ext-link xlink:type="simple" ext-link-type="doi" xlink:href="10.1111/j.1096-0031.2009.00296.x">https://doi.org/10.1111/j.1096-0031.2009.00296.x</ext-link></mixed-citation></ref><ref id="B102"><mixed-citation xmlns:xlink="http://www.w3.org/1999/xlink" xlink:type="simple">
          <person-group><name name-style="western"><surname>Suzuki</surname><given-names>S</given-names></name></person-group> (<year>1975b</year>) The harvestmen of family <tp:taxon-name><tp:taxon-name-part taxon-name-part-type="family">Triaenonychidae</tp:taxon-name-part></tp:taxon-name> in Japan and Korea (<tp:taxon-name>Travunoidea</tp:taxon-name>, <tp:taxon-name><tp:taxon-name-part taxon-name-part-type="order">Opiliones</tp:taxon-name-part></tp:taxon-name>, <tp:taxon-name><tp:taxon-name-part taxon-name-part-type="class">Arachnida</tp:taxon-name-part></tp:taxon-name>). Journal of Science of Hiroshima University (Series B, Division 1) 26: 65–101.</mixed-citation></ref><ref id="B88"><mixed-citation xmlns:xlink="http://www.w3.org/1999/xlink" xlink:type="simple">
          <person-group><name name-style="western"><surname>Shear</surname><given-names>WA</given-names></name></person-group> (<year>1986</year>) <article-title>A cladistic analysis of the opilionid superfamily <tp:taxon-name><tp:taxon-name-part taxon-name-part-type="superfamily">Ischyropsalidoidea</tp:taxon-name-part></tp:taxon-name>, with descriptions of the new family <tp:taxon-name><tp:taxon-name-part taxon-name-part-type="family">Ceratolasmatidae</tp:taxon-name-part></tp:taxon-name>, the new genus <italic><tp:taxon-name><tp:taxon-name-part taxon-name-part-type="genus">Acuclavella</tp:taxon-name-part></tp:taxon-name></italic>, and four new species.</article-title> <source>American Museum Novitates</source> <volume>2844</volume>: <fpage>1</fpage>–<lpage>29</lpage>. <ext-link xlink:type="simple" ext-link-type="uri" xlink:href="http://hdl.handle.net/2246/3579">http://hdl.handle.net/2246/3579</ext-link></mixed-citation></ref><ref id="B89"><mixed-citation xmlns:xlink="http://www.w3.org/1999/xlink" xlink:type="simple">
          <person-group><name name-style="western"><surname>Shear</surname><given-names>WA</given-names></name><name name-style="western"><surname>Derkarabetian</surname><given-names>S</given-names></name></person-group> (<year>2008</year>) <article-title>Nomenclatorial changes in <tp:taxon-name><tp:taxon-name-part taxon-name-part-type="family">Triaenonychidae</tp:taxon-name-part></tp:taxon-name>: <italic><tp:taxon-name><tp:taxon-name-part taxon-name-part-type="genus">Sclerobunus</tp:taxon-name-part> <tp:taxon-name-part taxon-name-part-type="species">parvus</tp:taxon-name-part></tp:taxon-name></italic> Roewer is a junior synonym of <italic><tp:taxon-name><tp:taxon-name-part taxon-name-part-type="genus">Paranonychus</tp:taxon-name-part> <tp:taxon-name-part taxon-name-part-type="species">brunneus</tp:taxon-name-part></tp:taxon-name></italic> (Banks), <italic><tp:taxon-name><tp:taxon-name-part taxon-name-part-type="genus">Mutsunonychus</tp:taxon-name-part></tp:taxon-name></italic> Suzuki is a junior synonym of <italic><tp:taxon-name><tp:taxon-name-part taxon-name-part-type="genus">Paranonychus</tp:taxon-name-part></tp:taxon-name></italic> Briggs, and <tp:taxon-name><tp:taxon-name-part taxon-name-part-type="subfamily">Kaolinonychinae</tp:taxon-name-part></tp:taxon-name> Suzuki is a junior synonym of <tp:taxon-name><tp:taxon-name-part taxon-name-part-type="subfamily">Paranonychinae</tp:taxon-name-part></tp:taxon-name> Briggs (<tp:taxon-name><tp:taxon-name-part taxon-name-part-type="order">Opiliones</tp:taxon-name-part></tp:taxon-name>: <tp:taxon-name><tp:taxon-name-part taxon-name-part-type="family">Triaenonychidae</tp:taxon-name-part></tp:taxon-name>).</article-title> <source>Zootaxa</source> <volume>1809</volume>: <fpage>67</fpage>–<lpage>68</lpage>.</mixed-citation></ref></ref-list></tp:taxon-treatment>
