# Supplementary material for: A stable phylogenomic classification of Travunioidea (Arachnida, Opiliones, Laniatores) based on sequence capture of ultraconserved elements
Source: Zookeys. 2018 May 28;(760):1–36. doi: 10.3897/zookeys.760.24937 (PMC5986891; doi:10.3897/zookeys.760.24937)
Supplement: Supplementary material 1 — Data Table. Taxon sample and UCE sequencing results [file zookeys-760-001-s001.xlsx]

## Sheet: Sheet1
Voucher	Family	Species	Country	State	County	Locality	Location	Reads	Reads passed QC	% pass QC	Contigs	UCE loci	UCE 50%	UCE 70%	SRA BioSample		Taxon coverage	# loci	avg loci/sample	total length	mean locus length	# PI characters	%PI	variable (not PI)	constant
OP4022	Cryptomastridae	Cryptomaster behemoth	USA	OR	Lane	Winberry Creek, FS 1802 1.2 miles E of FS 150, Willamette National Forest	USA: Oregon: Lane Co., Winberry Creek	5333005	4863561	0.911974	390315	678	529	291	SAMN08970438		50	677	488	165096	243.86	74477	0.451113	89901	75195
OP3794	Cryptomastridae	Cryptomaster leviathan	USA	OR	Curry	Lobster Creek Road, just N bridge over Rogue River	USA: Oregon: Curry Co., Lobster Creek Road	6964535	6316217	0.906912	1204480	824	563	296	SAMN08970439		70	317	272	83990	264.95	39574	0.471175	47629	36361
OP1692	Cryptomastridae	Speleomaster lexi	USA	ID	Lincoln	T Cave (Tee Cave)	USA: Idaho: Lincoln Co., T Cave	5577654	4987279	0.894154	810905	774	548	296	SAMN08970440
OP1694	Cryptomastridae	Speleomaster lexi	USA	ID	Lincoln	Gwinn Cave	USA: Idaho: Lincoln Co., Gwinn Cave	3901723	3596856	0.921863	1088299	830	513	265	SAMN08970441
OP2157	Paranonychidae	Izunonychus ohruii	Japan	Honshu	Shizuoka	Amagi Pass Tunnel	Japan: Honshu: Shizuoka Pref., Amagi Pass Tunnel	6084646	5562118	0.914124	1147615	831	558	288	SAMN08970442
OP2158	Paranonychidae	Izunonychus ohruii	Japan	Honshu	Shizuoka	Owakudani	Japan: Honshu: Kanagawa Pref., Owakudani	5067606	4656703	0.918916	1035956	809	553	294	SAMN08970443
OP3963	Paranonychidae	Kainonychus akamai	Japan	Hokkaido	Hokkaido	Nakayama Pass	Japan: Hokkaido: Nakayama Pass	3348021	3015970	0.900822	736803	582	446	260	SAMN08970444
OP4222	Paranonychidae	Kainonychus akamai	Japan	Honshu	Nagano	Sakuho-cho, Jukkoku Pass	Japan: Honshu: Nagano Pref., Jukkoku Pass	5486832	4948427	0.901873	687911	595	460	267	SAMN08970445
OP4289	Paranonychidae	Kaolinonychus coreanus	South Korea		Gangwon	Yeonhwasa Temple, Mt. Yeonyepsan, Hongcheon-gun	South Korea: Gangwon, Yeonhwasa Temple	17606592	16193452	0.919738	892203	985	586	289	SAMN08970446
OP4291	Paranonychidae	Kaolinonychus coreanus	South Korea		Gangwon	Yeonhwasa Temple, Mt. Yeonyepsan, Hongcheon-gun	South Korea: Gangwon, Yeonhwasa Temple	17081213	15727941	0.920774	907990	991	611	298	SAMN08970447
OP4282	Paranonychidae	Metanippononychus iriei	Japan	Kyushu	Miyazaki	Gokase-cho, Nishi-Usuki-gun, Gokase Gorge	Japan: Kyushu: Miyazaki Pref., Gokase Gorge	8914060	8112088	0.910033	1579058	870	593	303	SAMN08970448
OP4076	Paranonychidae	Metanippononychus tomishimai	Japan	Shikoku	Kagawa	Mt. Ryu-o, Man-no-cho	Japan: Shikoku: Kagawa Pref., Mt. Ryu-o	6360871	5805012	0.912613	1579058	743	526	286	SAMN08970449
OP4079	Paranonychidae	Nippononychus japonicus	Japan	Honshu	Hiroshima	Mt. Tate-eboshi, Shobara City	Japan: Honshu: Hiroshima Pref., Mt. Tate-eboshi	7035917	6465594	0.918941	790006	803	564	292	SAMN08970450
OP4082	Paranonychidae	Nippononychus japonicus	Japan	Shikoku	Ehime	Mt. Okawa-mine, Kumakogen-cho	Japan: Shikoku: Ehime Pref., Mt. Okawa-mine	6199509	5679562	0.916131	1206608	826	582	297	SAMN08970451
OP3973	Paranonychidae	Zuma acuta	USA	CA	Santa Clara	Redwood Gulch Road, 0.5 km S jnct with Stevens Canyon Rd	USA: California: Santa Clara Co., Redwood Gulch Road	3357114	3103773	0.924536	750727	717	531	290	SAMN08970452
OP1047	Paranonychidae	Zuma tioga	USA	CA	El Dorado	HWY 50 at Riverton, S side South Fork American River	USA: California: El Dorado Co., HWY 50 at Riverton	2209747	1888919	0.854812	714927	638	501	286	SAMN08970453
OP3427	Paranonychidae	Paranonychus brunneus	USA	OR	Multnomah	Forest Park, along Fire Road 10 and Linnton Trail, Germatown Road 16 miles W Bridge Road (US 30)	USA: Oregon: Multnomah Co., Forest Park	8070407	7347599	0.910437	195672	368	314	214	SAMN08970454
OP3966	Paranonychidae	Paranonychus fuscus	Japan	Honshu	Aomori	Sukayu Spa Campground	Japan: Honshu: Aomori Pref., Sukayu Spa Campground	4574849	4200897	0.918259	381460	438	368	250	SAMN08970455
OP3704	Paranonychidae	Metanonychus nigricans	USA	CA	Del Norte	S of Fort Dick	USA: California: Del Norte Co., S of Fort Dick	1313727	1227411	0.934297	269449	773	574	297	SAMN05388876
OP3744	Paranonychidae	Metanonychus setulus	USA	OR	Benton	road to Mary's Peak lookout, near Conners Camp	USA: Oregon: Benton Co., road to Mary's Peak	7237544	6444996	0.890495	1624380	802	560	292	SAMN08970456
OP3791	Paranonychidae	Sclerobunus nondimorphicus	USA	WA	Lewis	Rainbow Falls State Park, south side hiking trail, off Hwy 6	USA: Washington: Lewis Co., Rainbow Falls State Park	6639823	5987156	0.901704	924351	841	570	303	SAMN08970457
OP1167	Paranonychidae	Sclerobunus robustus	USA	CO	Custer	Hwy 165, S of McKenzie Junction, Wet Mtns.	USA: Colorado: Custer Co., Wet Mountains	4251886	3782834	0.889684	1151712	816	550	280	SAMN08970458
OP3559	Cladonychiidae	Briggsus bilobatus	USA	OR	Coos	Golden & Silver Falls State Park, near fork of trails	USA: Oregon: Coos Co., Golden and Silver Falls State Park	1148872	1093882	0.952136	462881	785	578	299	SAMN05388872
OP3625	Cladonychiidae	Briggsus pacificus	USA	WA	Pacific	Hwy 401, N of Knappton	USA: Washington: Pacific Co., N of Knappton	1355200	1267279	0.935123	335577	768	561	302	SAMN05388873
OP3612	Cladonychiidae	Isolachus spinosus	USA	OR	Clatsop	Saddle Mountain State Natural Area, ~300 yards up trail to peak	USA: Oregon: Clatsop Co., Saddle Mountain State Natural Area	9582977	8796083	0.917886	1715258	783	560	301	SAMN08970459
OP3630	Cladonychiidae	Isolachus spinosus	USA	WA	Lewis	Rainbow Falls State Park, south side hiking trail, off Hwy 6	USA: Washington: Lewis Co., Rainbow Falls State Park	6191985	5642668	0.911286	1737067	735	533	290	SAMN08970460
OP1679	Cladonychiidae	Speleonychia sengeri	USA	WA	Skamania	Slime Cave	USA: Washington: Skamania Co., Slime Cave	10626874	9616265	0.904901	1976815	821	598	304	SAMN08970461
OP1736	Cladonychiidae	Speleonychia sengeri	USA	WA	Klickitat	Cheese Cave	USA: Washington: Klickitat Co., Cheese Cave	4596903	4201328	0.913947	1515619	706	535	293	SAMN08970462
OP1603	Cladonychiidae	Erebomaster acanthinus	USA	VA	Carroll	near Fisher Peak Lookout tower, SE of BRP	USA: Virginia: Carroll Co., nr Fisher Peak Lookout Tower	5609996	5069444	0.903645	1140147	648	499	285	SAMN08970463
OP3823	Cladonychiidae	Erebomaster acanthinus	USA	OH	Meigs	Forked Run State Park	USA: Ohio: Meigs Co., Forked Run State Park	4018325	3754740	0.934404	1151333	661	487	271	SAMN08970464
OP1610	Cladonychiidae	Theromaster brunneus	USA	NC	Madison	Big Creek, FR 111, N of Carmen	USA: North Carolina: Madison Co., Big Creek	8281905	7562637	0.913152	1243878	724	529	295	SAMN08970465
OP1626	Cladonychiidae	Theromaster brunneus	USA	TN	Polk	Hwy 68, near Apalachia, just S Hiwassee River	USA: Tennessee: Polk Co., HWY 68, nr Appalachia	9743789	8934381	0.916931	1619555	788	553	299	SAMN08970466
OP2776	Cladonychiidae	Holoscotolemon monzinii	Italy			Parma	Italy: Parma	6482872	6045962	0.932605	380893	561	446	278	SAMN08970467
OP2771	Cladonychiidae	Holoscotolemon unicolor	Slovenia			Olseva-Mountains	Slovenia: Olseva Mountains	4607886	4254043	0.923209	1031518	681	497	278	SAMN08970468
OP2770	Cladonychiidae	Peltonychia clavigera	France			Midi - Pyrenees	France: Mid-Pyrenees	6818973	6310396	0.925417	1326821	867	577	291	SAMN08970469
OP2768	Cladonychiidae	Peltonychia leprieurii	Italy			Bergamo	Italy: Bergamo	7215608	6587316	0.912926	1290442	993	600	289	SAMN08970470
OP4617	Travuniidae	Travunia jandai	Croatia			Mljet	Croatia: Mljet: Ropa	343765	314772	0.91566	93104	548	446	257	SAMN08970471
OP2508	Travuniidae	Trojanella serbica					Serbia	7999346	7477528	0.934767	736329	870	577	296	SAMN08970472
OP4256	incertae sedis	Yuria pucra briggsi	Japan	Shikoku	Tokushima	Sanagôchi-son, Myôdô-gun, Ohkawara Highland	Japan: Shikoku: Tokushima Pref., Ohkawara Highland	8182992	7378262	0.901658	1181610	720	500	280	SAMN08970473
OP4263	incertae sedis	Yuria pulcra pulcra	Japan	Kyushu	Fukuoka	Soeda-machi, Tagawa-gun, Takazumi Shrine, Mt. Hikosan	Japan: Kyushu: Fukuoka Pref., Mt. Hikosan	7866796	6758709	0.859144	711591	711	521	285	SAMN08970474
OP4293	Synthetonychiidae	Synthetonychia sp.	New Zealand	South Island	Marlborough	Mt. Richmond Forest Park, Onamalutu Scenic Reserve, 20.6 km	New Zealand: South Island: Mt. Richmond Forest Park	9524832	8658412	0.909036	937946	760	542	291	SAMN08970475
OP4294	Synthetonychiidae	Synthetonychia sp.	New Zealand	South Island	Marlborough	Mt. Richmond Forest Park, Onamalutu Scenic Reserve, 20.6 km	New Zealand: South Island: Mt. Richmond Forest Park	2151926	1970199	0.915551	623409	533	426	259	SAMN08970476
OP4299	Triaenonychidae	Americobunus ringueleti	Chile	Region de los Rios		Reserva Costera Valdiviana, 15.03 km WSW Corral	Chile: Region de los Rios: Reserva Costera Valdiviana	4759185	4361359	0.916409	474456	389	320	216	SAMN08970477
OP4300	Triaenonychidae	Ankaratrix illota	Madagascar			Andohahela National Park	Madagascar: Andohahela National Park	5717753	5303775	0.927598	727935	524	405	248	SAMN08970478
OP4296	Triaenonychidae	Ceratomontia sp.	South Africa	Eastern Cape		Kettlespout, 2.67 km ENE Hogsback	Republic of South Africa: East Cape Prov., Kettlespout	6170833	5754767	0.932575	365826	360	309	207	SAMN08970479
OP4297	Triaenonychidae	Nuncia chilensis	Chile	Region de la Araucania		P.N. Villarrica, 9.25 km S Pucón	Chile: Region de la Araucania: Parque Nacional Villarrica	1753649	1621015	0.924367	217252	176	136	109	SAMN08970480
OP264	Triaenonychidae	Fumontana deprehendor	USA	NC	Cherokee	FR 50, Shuler Creek, below Wolf Ridge	USA: North Carolina: Cherokee Co., Shuler Creek	2246584	2044896	0.910225	457547	484	384	245	SAMN08970481
OP623	Triaenonychidae	Fumontana deprehendor	USA	TN	Cocke	Great Smoky Mountain National Park, road to Cosby Campground, S of Wildcat Knob	USA: Tennessee: Cocke Co., Great Smoky Mountain National Park	1265798	1174121	0.927574	207254	629	490	283	SAMN05388874
OP4295	Triaenonychidae	Acumontia sp.	Madagascar			Andringitra National Park (-2)	Madagascar: Andringitra National Park	3054430	2766040	0.905583	348618	502	399	255	SAMN08970482
OP4298	Triaenonychidae	Nuncia sp.	New Zealand	South Island	Otago	Catlins Coastal Rainforest Park, 14.2 km 245degree W Owaka, 2km N Tawanui CG	New Zealand: South Island: Catlins Coastal Rainforest Park	5932937	5503751	0.92766	1341887	342	289	197	SAMN08970483
OP4301	Biantidae	Hinzuanius sp.	Madagascar		Toamasina Province	Station Forestier Analamazaotra, administered by Mitsinjo	Madagascar: Station Forestier Analamazaotra	5854942	5389245	0.920461	475303	313	260	186	SAMN08970484
OP3125	Cosmetidae	Vonones sp.	USA	AL	Macon	EV Smith Research Station, I-85 Exit 26, ~ 3.5 km N of Shorter	USA: Alabama: Macon Co., EV Smith Research Station	10553843	9729145	0.921858	737506	348	291	204	SAMN08970485
OP4292	Epedanidae	Pseudobiantes japonicus	Japan	Shikoku	Tokushima	Miyoshi City, Mt. Unpenji	Japan: Shikoku: Tokushima Pref., Mt. Unpenji	14974340	13684353	0.913853	1084282	615	465	268	SAMN08970486
OP569	Phalangodidae	Bishopella laciniosa	USA	NC	Buncombe	Blue Ridge Parkway at Oteen	USA: North Carolina: Buncombe Co., Blue Ridge Parkway	1486862	1385611	0.931903	287985	622	493	286	SAMN05388871
OP1089	Eupnoi	Leiobunum calcar					USA: Ohio: Summit Co., Bath Nature Preserve	1315511	1242038	0.944149	329369	596	433	254	SAMN05388875
OP1518	Dyspnoi	Sabacon cavicolens					USA: North Carolina: Yancey Co., Blue Ridge Parkway	990843	907152	0.915536	119862	636	463	260	SAMN05388877
OP3383	Cyphophthalmi	Siro sp.					USA: Oregon: Benton Co., Mary's Peak	1260358	1179969	0.936217	209999	741	519	282	SAMN05388878
		AVG Travunioidea						6.33231e+06	5.7745e+06	0.912547	993008	747.6	529.925	285.675
		AVG All						5.82995e+06	5.3273e+06	0.915481	853803	674.982	488.088	271.526
Samples from Starrett et al. (2017)
